# Supplementary material for: Bioinformatic assessment of the potential amyloidogenicity of the human and evolutionarily more ancient proteomes
Source: Biochem J. 2026 Jul 2;483(8):1337–55. doi: 10.1042/BCJ20250336 (PMC13329290; doi:10.1042/BCJ20250336)
Supplement: Supplementary Tables S1-S3 [file BCJ-2025-0336_supp.zip]

Archive with 3 entries (3 files):
- BCJ-2025-0336-s01.xlsx
- BCJ-2025-0336-s02.xlsx
- BCJ-2025-0336-s03.xlsx
