# Supplementary material for: Bioinformatic assessment of the potential amyloidogenicity of the human and evolutionarily more ancient proteomes
Source: Biochem J. 2026 Jul 2;483(8):1337–55. doi: 10.1042/BCJ20250336 (PMC13329290; doi:10.1042/BCJ20250336)
Supplement: Supplementary Tables S1-S3 [file BCJ-2025-0336_supp.zip › BCJ-2025-0336-s01.xlsx]

## Sheet: amyloid
Input name	Amyloid probability	Is amyloid?	Name	Pathogen?	Species	min_free_energy	sum_free_energy	average_free_energy	uniprotID	text_after	Organism_from_record	UniProt_accession_parsed	Length_from_UniProt	Sequence length (residues)
AP00001	0.8898	yes	﻿Prolactin	pathogenic	Homo sapiens	-8.21071	-957.569	-4.8119	AP00001	ProlactinHomosapiensuniprotP0123629227pdb1RW5pmid9006323classpathogenicprion_domainFalsemutationsregions7344357	Homo sapiens	P012362922		227
AP00003	0.833	yes	Apolipoprotein A-I	pathogenic	Homo sapiens	-6.72342	-848.203	-3.49055	AP00003	ApolipoproteinAIHomosapiensuniprotP0264725267pdb2A01pmid124218242018270922609356classpathogenicprion_domainFalsemutationsregions4659	Homo sapiens	P026472526		267
AP00004	0.8811	yes	Alpha-S2-casein	pathogenic	Bos taurus	-5.87194	-883.009	-4.26574	AP00004	AlphaS2caseinBostaurusuniprotP0266316222pdbNApmid10611944classpathogenicprion_domainFalsemutationsregions81125	Bos taurus	P026631622		222
AP00005	0.6039	yes	Serum Amyloid A	pathogenic	Homo sapiens	-3.8373	-229.379	-2.20557	AP00005	SerumAmyloidAHomosapiensuniprotP0DJI819122pdb4IP8pmid1731787classpathogenicprion_domainFalsemutationsregions112	Homo sapiens	P0DJI81912		122
AP00006	0.74	yes	Transthyretin	pathogenic	Homo sapiens	-8.56088	-564.514	-4.44499	AP00006	TransthyretinHomosapiensuniprotP0276621147pdb1BMZpmid2025248850721111106631124810321471589826459562classpathogenicprion_domainFalsemutationsregions10201051159196119124	Homo sapiens	P027662114		147
AP00007	0.7767	yes	Lactoferrin	pathogenic	Homo sapiens	-7.0377	-3004.64	-4.34825	AP00007	LactoferrinHomosapiensuniprotP0278820710pdb1CB6pmid12525164classpathogenicprion_domainFalsemutationsregions538545	Homo sapiens	P027882071		710
AP00008	0.9157	yes	Major Prion Protein	pathogenic	Homo sapiens	-16.0897	-1197.36	-5.18336	AP00008	MajorPrionProteinHomosapiensuniprotP0415623253pdb1QLXpmid846449414383001102022212641727128295021536188217468747classpathogenicprion_domainFalsemutationsregions84125180196148171209231	Homo sapiens	P041562325		253
AP00009	0.9148	yes	Semenogelin I	pathogenic	Homo sapiens	-6.8163	-1513.62	-3.66494	AP00009	SemenogelinIHomosapiensuniprotP0427924462pdbNApmid15962837classpathogenicprion_domainFalsemutationsregions1142	Homo sapiens	P042792446		462
AP00010	0.8102	yes	Beta-amyloid protein 42	pathogenic	Homo sapiens	-9.20903	-256.717	-6.1123	AP00010	Betaamyloidprotein42HomosapiensuniprotP05067672713pdb1IYTpmid7798921782702910212241110765141465975417468747classpathogenicprion_domainFalsemutationsregions1142	Homo sapiens	P050676727		770
AP00011	0.8627	yes	Gelsolin	pathogenic	Homo sapiens	-8.41755	-3367.45	-4.46019	AP00011	GelsolinHomosapiensuniprotP0639628782pdb3FFNpmid146400381244047919904968classpathogenicprion_domainFalsemutationsregions173230	Homo sapiens	P063962878		782
AP00012	0.8873	yes	Tau	pathogenic	Homo sapiens	-5.91758	-1979.64	-2.89421	AP00012	TauHomosapiensuniprotP106362758pdbNApmid1080577611606569227017272591273717468747classpathogenicprion_domainFalsemutationsregions589600622627	Homo sapiens	P106362758		758
AP00013	0.9557	yes	IAPP, Amylin	pathogenic	Homo sapiens	-5.74574	-173.301	-4.6838	AP00013	IAPPAmylinHomosapiensuniprotP109973470pdb2L86pmid1144556811327784123675251094023810600392106568101746874721955442424587920698575classpathogenicprion_domainFalsemutationsregions837	Homo sapiens	P109973470		89
AP00014	0.7988	yes	Lung Surfactant	pathogenic	Homo sapiens	-29.2522	-977.48	-27.928	AP00014	LungSurfactantHomosapiensuniprotP116862458pdb3DBZpmid98659471061849312844270classpathogenicprion_domainFalsemutationsregions934	Homo sapiens	P116862458		197
AP00015	0.8276	yes	Alpha-synuclein	pathogenic	Homo sapiens	-7.65429	-562.368	-4.01692	AP00015	AlphasynucleinHomosapiensuniprotP37840pdb1XQ8pmid93834181075984111060312121961371287314815182228162470081855084220637318classpathogenicprion_domainFalsemutationsregions354486954982	Homo sapiens	P37840		140
AP00016	0.538	yes	Lysozyme C	pathogenic	Homo sapiens	-4.44804	-451.87	-3.47592	AP00016	LysozymeCHomosapiensuniprotP6162619148pdb1LZ1pmid153618821746874716859705classpathogenicprion_domainFalsemutationsregions51456612534	Homo sapiens	P616261914		148
AP00017	0.9124	yes	Beta2-microglobulin	pathogenic	Homo sapiens	-5.74198	-418.357	-4.22582	AP00017	Beta2microglobulinHomosapiensuniprotP6176921119pdb2YXFpmid1168758212488093127058911462200015249659165374881834233219393661classpathogenicprion_domainFalsemutationsregions21315971334191968389	Homo sapiens	P617692111		119
AP00018	0.8146	yes	Medin	pathogenic	Homo sapiens	-5.19513	-162.773	-3.25545	AP00018	MedinHomosapiensuniprotQ08431268317pdbNApmid104119331547846317679143classpathogenicprion_domainFalsemutationsregions3250	Homo sapiens	Q084312683		387
AP00019	0.7348	yes	Natriuretic peptides B, ProBNP	pathogenic	Homo sapiens	-4.90044	-295.903	-2.73984	AP00019	NatriureticpeptidesBProBNPHomosapiensuniprotP1686027134pdbNApmid21792845classpathogenicprion_domainFalsemutationsregions6672	Homo sapiens	P168602713		134
AP00020	0.699	yes	Apolipoprotein C-II	pathogenic	Homo sapiens	-5.57461	-274.627	-3.47629	AP00020	ApolipoproteinCIIHomosapiensuniprotP0265523101pdb1O8Tpmid17217959classpathogenicprion_domainFalsemutationsregions6070	Homo sapiens	P026552310		101
AP00021	0.8627	yes	ODAM	pathogenic	Homo sapiens	-5.6597	-816.188	-3.09162	AP00021	ODAMHomosapiensuniprotA1E95916279pdbNApmid18484335classpathogenicprion_domainFalsemutationsregions112157	Homo sapiens	A1E9591627		279
AP00022	0.6937	yes	Cystatin C	pathogenic	Homo sapiens	-6.99492	-449.538	-3.74615	AP00022	CystatinCHomosapiensuniprotP0103427146pdb1G96pmid3517880180366112547909026235923classpathogenicprion_domainFalsemutationsregions4751951045665	Homo sapiens	P010342714		146
AP00023	0.8251	yes	Insulin Chain B	pathogenic	Homo sapiens	-5.20852	-129.595	-4.31982	AP00023	InsulinChainBHomosapiensuniprotP013082554pdb1ZNJpmid63372941746874719864624classpathogenicprion_domainFalsemutationsregions1117	Homo sapiens	P013082554		110
AP00025	0.8898	yes	Beta-lactoglobulin	not known	Bos taurus	-5.89972	-635.521	-3.92297	AP00025	BetalactoglobulinBostaurusuniprotP0275417178pdb1BEBpmid1859074319133274classnotknownprion_domainFalsemutationsregions1120116126101110146152	Bos taurus	P027541717		178
AP00026	0.72	yes	Acylphosphatase-2	biologically not relevant	Homo sapiens	-6.5292	-398.78	-4.06918	AP00026	Acylphosphatase2HomosapiensuniprotP14621299pdbNApmid117993981237485516600970classbiologicallynotrelevantprion_domainFalsemutationsregions16318798	Homo sapiens	P14621299		99
AP00027	0.5644	yes	Amphoterin	not known	Rattus norvegicus	-5.98535	-666.598	-3.11494	AP00027	AmphoterinRattusnorvegicusuniprotP631592215pdb1CKTpmid11513581classnotknownprion_domainFalsemutationsregions1227	Rattus norvegicus	P631592215		215
AP00028	0.7921	yes	Cold shock protein CspB	biologically not relevant	Bacillus subtilis	-6.72099	-253.99	-3.7909	AP00028	ColdshockproteinCspBBacillussubtilisuniprotP32081pdb1CSQpmid1038688510785381classbiologicallynotrelevantprion_domainFalsemutationsregions167	Bacillus subtilis	P32081		67
AP00029	0.9176	yes	Kerato-epithelin	pathogenic	Homo sapiens	-13.2852	-4110.98	-6.22876	AP00029	KeratoepithelinHomosapiensuniprotQ1558224683pdb1X3Bpmid17207483classpathogenicprion_domainFalsemutationsregions492509	Homo sapiens	Q155822468		683
AP00030	0.874	yes	Myoglobin	biologically not relevant	Equus caballus	-7.72475	-643.154	-4.20362	AP00030	MyoglobinEquuscaballusuniprotP680822154pdb1WLApmid1732090214665689classbiologicallynotrelevantprion_domainFalsemutationsregions129101118	Equus caballus	P680822154		154
AP00031	0.73	yes	RepA	not known	Pseudomonas syringae	-6.68887	-1003.35	-4.80074	AP00031	RepAPseudomonassyringaeuniprotQ5254623231pdb1HKQpmid17959784classnotknownprion_domainFalsemutationsregions513	Pseudomonas syringae	Q525462323		231
AP00032	0.8789	yes	Sup35	functional prion	Saccharomyces cerevisiae	-12.6695	-3513.59	-5.13683	AP00032	Sup35SaccharomycescerevisiaeuniprotP054532685pdb2OMMpmid1122624712700355classfunctionalprionprion_domainFalsemutationsregions612	Saccharomyces cerevisiae	P054532685		685
AP00033	0.8216	yes	Ure2p	functional prion	Saccharomyces cerevisiae	-8.80154	-1708.12	-4.83886	AP00033	Ure2pSaccharomycescerevisiaeuniprotP232022354pdb1G6Wpmid160606751795345521497604classfunctionalprionprion_domainTruemutationsregions188	Saccharomyces cerevisiae	P232022354		354
AP00034	0.9148	yes	Het-s	functional prion	Podospora anserina	-6.7691	-1227.1	-4.24602	AP00034	HetsPodosporaanserinauniprotQ036891289pdb2KJ3pmid1272787420828131classfunctionalprionprion_domainTruemutationsregions218289	Podospora anserina	Q036891289		289
AP00035	0.8898	yes	Phosphatidylinositol 3-kinase regulatory subunit alpha SH3 domain	biologically not relevant	Bos taurus	-8.31878	-3342.02	-4.61605	AP00035	Phosphatidylinositol3kinaseregulatorysubunitalphaSH3domainBostaurusuniprotP23727pdb1PNJpmid1459680521857114classbiologicallynotrelevantprion_domainFalsemutationsregions2126	Bos taurus	P23727		724
AP00036	0.8216	yes	Major curlin subunit CsgA	functional amyloid	Escherichia coli K12	-5.26895	-346.862	-2.6478	AP00036	MajorcurlinsubunitCsgAEscherichiacoliK12uniprotP2830721151pdbNApmid19966296classfunctionalamyloidprion_domainFalsemutationsregions23456890466711313191112	Escherichia coli K12	P283072115		151
AP00037	0.7437	yes	Minor curlin subunit CSgB	functional amyloid	Escherichia coli K12	-6.23171	-466.416	-3.58781	AP00037	MinorcurlinsubunitCSgBEscherichiacoliK12uniprotP0ABK722151pdbNApmid22684146classfunctionalamyloidprion_domainFalsemutationsregions24456889466711213090111	Escherichia coli K12	P0ABK72215		151
AP00038	0.8789	yes	Pmel17	functional amyloid	Homo sapiens	-16.414	-3743.62	-5.87695	AP00038	Pmel17HomosapiensuniprotP4096725661pdbNApmid26394553classfunctionalamyloidprion_domainFalsemutationsregions381389	Homo sapiens	P409672566		661
AP00039	0.7797	yes	Chaplin H	functional amyloid	Streptomyces coelicolor	-9.85857	-413.68	-7.95539	AP00039	ChaplinHStreptomycescoelicoloruniprotQ9AD922677pdbNApmid21628577classfunctionalamyloidprion_domainFalsemutationsregions13293247	Streptomyces coelicolor	Q9AD922677		77
AP00040	0.6366	yes	Microcin E492	functional amyloid	Klebsiella pneumoniae	-3.65913	-142.718	-1.69902	AP00040	MicrocinE492KlebsiellapneumoniaeuniprotQ9Z4N41699pdbNApmid1591724526858708classfunctionalamyloidprion_domainFalsemutationsregions5463	Klebsiella pneumoniae	Q9Z4N41699		99
AP00041	0.8811	yes	Glucagon	functional amyloid	Homo sapiens	-4.2984	-85.6357	-2.95295	AP00041	GlucagonHomosapiensuniprotP012755381pdb1GCNpmid18339765classfunctionalamyloidprion_domainFalsemutationsregions110	Homo sapiens	P012755381		180
AP00042	0.7996	yes	Monomeric EAS class I hydrophobin	functional amyloid	Neurospora crassa	-7.47425	-426.04	-5.19561	AP00042	MonomericEASclassIhydrophobinNeurosporacrassauniprotQ0457127108pdb2FMCpmid22308366classfunctionalamyloidprion_domainFalsemutationsregions7076	Neurospora crassa	Q045712710		108
AP00043	0.8692	yes	Rnq1p	functional prion	Saccharomyces cerevisiae	-4.99995	-1129.17	-2.78808	AP00043	Rnq1pSaccharomycescerevisiaeuniprotP25367pdbNApmid1826832710678178classfunctionalprionprion_domainTruemutationsregions153405	Saccharomyces cerevisiae	P25367		405
AP00044	0.8301	yes	Cyc8	functional prion	Saccharomyces cerevisiae	-8.3191	-3816.5	-3.95082	AP00044	Cyc8SaccharomycescerevisiaeuniprotP14922pdbNApmid19219034classfunctionalprionprion_domainTruemutationsregions467682	Saccharomyces cerevisiae	P14922		966
AP00045	0.8898	yes	Swi1	functional prion	Saccharomyces cerevisiae	-21.3842	-8281.15	-6.30225	AP00045	Swi1SaccharomycescerevisiaeuniprotP09547pdbNApmid21670156classfunctionalprionprion_domainTruemutationsregions137	Saccharomyces cerevisiae	P09547		1314
AP00046	0.7607	yes	Chorion class A protein PC292	functional amyloid	Antheraea polyphemus	-5.04827	-380.611	-3.19841	AP00046	ChorionclassAproteinPC292AntheraeapolyphemusuniprotP02846pdbNApmid17056273classfunctionalamyloidprion_domainFalsemutationsregions54102	Antheraea polyphemus	P02846		119
AP00048	0.8276	yes	Fibrinogen alpha chain	pathogenic	Homo sapiens	-7.55922	-3394.53	-4.00771	AP00048	FibrinogenalphachainHomosapiensuniprotP0267120866pdb2OYHpmid12419183classpathogenicprion_domainFalsemutationsregions148160	Homo sapiens	P026712086		866
AP00049	0.7245	yes	Nucleophosmin	pathogenic	Homo sapiens	-5.79459	-924.116	-3.14325	AP00049	NucleophosminHomosapiensuniprotP06748pdb2VXDpmid25977257classpathogenicprion_domainFalsemutationsregions264277	Homo sapiens	P06748		294
AP00050	0.8812	yes	Zona pellucida sperm-binding protein 1	functional amyloid	Homo sapiens	-8.80444	-2626.39	-4.97423	AP00050	Zonapellucidaspermbindingprotein1HomosapiensuniprotP6085226553pdbNApmid24069181classfunctionalamyloidprion_domainFalsemutationsregions251256345351	Homo sapiens	P608522655		638
AP00051	0.9176	yes	Egg envelope protein ZP2	functional amyloid	Danio rerio	-10.1688	-2270.79	-5.60689	AP00051	EggenvelopeproteinZP2DanioreriouniprotQ9PWC824428pdbNApmid25229478classfunctionalamyloidprion_domainFalsemutationsregions95100189195	Danio rerio	Q9PWC82442
AP00052	0.7446	yes	Mod5	functional prion	Saccharomyces cerevisiae	-8.30836	-1997.12	-4.66616	AP00052	Mod5SaccharomycescerevisiaeuniprotP07884pdb3EPHpmid22517861classfunctionalprionprion_domainFalsemutationsregions199207	Saccharomyces cerevisiae	P07884		428
AP00053	0.8627	yes	Mot3	functional prion	Saccharomyces cerevisiae	-7.97814	-1903.52	-3.88473	AP00053	Mot3SaccharomycescerevisiaeuniprotP54785pdbNApmid23540696classfunctionalprionprion_domainTruemutationsregions7157	Saccharomyces cerevisiae	P54785		490
AP00054	0.874	yes	New1	functional prion	Saccharomyces cerevisiae	-8.98625	-5915.17	-4.94579	AP00054	New1SaccharomycescerevisiaeuniprotQ08972pdbNApmid1934519321453424classfunctionalprionprion_domainTruemutationsregions1153	Saccharomyces cerevisiae	Q08972		1196
AP00055	0.8555	yes	Nup100	not known	Saccharomyces cerevisiae	-7.91319	-3564.32	-3.71671	AP00055	Nup100SaccharomycescerevisiaeuniprotQ02629pdbNApmid1934519322561191classnotknownprion_domainTruemutationsregions300400	Saccharomyces cerevisiae	Q02629		959
AP00056	0.6787	yes	Lsm4	functional prion	Saccharomyces cerevisiae	-8.91729	-832.381	-4.45124	AP00056	Lsm4SaccharomycescerevisiaeuniprotP40070pdbNApmid1934519323512891classfunctionalprionprion_domainTruemutationsregions91187	Saccharomyces cerevisiae	P40070		187
AP00057	0.7933	yes	Tia1	functional prion	Mus musculus	-7.11378	-1621.35	-4.20039	AP00057	Tia1MusmusculusuniprotP52912pdbNApmid24981173classfunctionalprionprion_domainTruemutationsregions290386	Mus musculus	P52912		386
AP00058	0.7995	yes	Nab3	functional prion	Saccharomyces cerevisiae	-10.3308	-3014.22	-3.75838	AP00058	Nab3SaccharomycescerevisiaeuniprotP38996pdbNApmid25611193classfunctionalprionprion_domainTruemutationsregions669802	Saccharomyces cerevisiae	P38996		802
AP00059	0.8858	yes	Neuronal cytoplasmic polyadenylation element-binding protein, CPEB Isoform-1	functional prion	Aplysia californica	-8.08396	-2846.74	-4.14373	AP00059	NeuronalcytoplasmicpolyadenylationelementbindingproteinCPEBIsoform1AplysiacalifornicauniprotQ967R6pdbNApmid1469720521270333classfunctionalprionprion_domainTruemutationsregions1128	Aplysia californica	Q967R6		687
AP00060	0.6775	yes	Phenol-soluble modulin A1	functional amyloid	Staphylococcus aureus	-9.63948	-178.943	-8.52109	AP00060	PhenolsolublemodulinA1StaphylococcusaureusuniprotA8Z0V1pdbNApmid2268540326365835classfunctionalamyloidprion_domainFalsemutationsregions121	Staphylococcus aureus	A8Z0V1		21
AP00061	0.6832	yes	Accessory gene regulator D amphipathic leader sequence, N-AgrD	functional amyloid	Staphylococcus aureus	-9.3989	-221.959	-9.24829	AP00061	AccessorygeneregulatorDamphipathicleadersequenceNAgrDStaphylococcusaureusuniprotQ53643124pdbNApmid24980969classfunctionalamyloidprion_domainFalsemutationsregions124	Staphylococcus aureus	Q53643124		46
AP00062	0.6858	yes	Corticoliberin	functional amyloid	Homo sapiens	-4.62505	-119.031	-2.90318	AP00062	CorticoliberinHomosapiensuniprotP06850154194pdb1GOEpmid19541956classfunctionalamyloidprion_domainFalsemutationsregions141	Homo sapiens	P068501541		196
AP00063	0.6858	yes	Urocortin	functional amyloid	Rattus norvegicus	-5.00679	-143.764	-3.59409	AP00063	UrocortinRattusnorvegicusuniprotP5509081120pdbNApmid19541956classfunctionalamyloidprion_domainFalsemutationsregions140	Rattus norvegicus	P550908112		122
AP00064	0.7944	yes	Urocortin-3	functional amyloid	Homo sapiens	-7.24698	-174.815	-4.60039	AP00064	Urocortin3HomosapiensuniprotQ969E3120157pdb2RMHpmid19541956classfunctionalamyloidprion_domainFalsemutationsregions138	Homo sapiens	Q969E31201		161
AP00065	0.6769	yes	Glucagon-like peptide 1	functional amyloid	Home sapiens	-6.16452	-117.734	-3.182	AP00065	Glucagonlikepeptide1HomesapiensuniprotP0127592128pdb4ZGMpmid19541956classfunctionalamyloidprion_domainFalsemutationsregions137	Home sapiens	P012759212		180
AP00066	0.8811	yes	Glucagon-like peptide 2	functional amyloid	Home sapiens	-6.8934	-160.126	-4.85232	AP00066	Glucagonlikepeptide2HomesapiensuniprotP01275146178pdb2L63pmid19541956classfunctionalamyloidprion_domainFalsemutationsregions133	Home sapiens	P012751461		180
AP00067	0.8887	yes	Gastric inhibitory polypeptide GIP	functional amyloid	Homo sapiens	-5.64755	-140.433	-3.34364	AP00067	GastricinhibitorypolypeptideGIPHomosapiensuniprotP096815293pdb2QKHpmid19541956classfunctionalamyloidprion_domainFalsemutationsregions142	Homo sapiens	P096815293		153
AP00068	0.5535	yes	Obestatin	functional amyloid	Homo sapiens	-3.14338	-50.2972	-2.18684	AP00068	ObestatinHomosapiensuniprotQ9UBU37698pdbNApmid19541956classfunctionalamyloidprion_domainFalsemutationsregions123	Homo sapiens	Q9UBU37698		117
AP00069	0.6687	yes	Sauvagin	functional amyloid	Phyllomedusa sauvagei	-3.64203	-103.251	-2.58128	AP00069	SauvaginPhyllomedusasauvageiuniprotP01144pdbNApmid19541956classfunctionalamyloidprion_domainFalsemutationsregions140	Phyllomedusa sauvagei	P01144		40
AP00070	0.6858	yes	Urotensin-1	functional amyloid	Catostomus commersonii	-6.03655	-137.26	-3.34781	AP00070	Urotensin1CatostomuscommersoniiuniprotP01145pdbNApmid19541956classfunctionalamyloidprion_domainFalsemutationsregions141	Catostomus commersonii	P01145		41
AP00071	0.7791	yes	Elicitor of hypersensitive response HpaG	functional amyloid	Xanthomonas axonopodis	-5.75849	-372.624	-2.80169	AP00071	ElicitorofhypersensitiveresponseHpaGXanthomonasaxonopodisuniprotA0MVU0pdbNApmid17314101classfunctionalamyloidprion_domainFalsemutationsregions3153	Xanthomonas axonopodis	A0MVU0		133
AP00073	0.7638	yes	Probable RNA-binding protein Orb2	functional prion	Drosophila melanogaster	-7.23492	-2599.62	-3.69265	AP00073	ProbableRNAbindingproteinOrb2DrosophilamelanogasteruniprotQ9VSR3pdbNApmid26812143classfunctionalprionprion_domainTruemutationsregions163316	Drosophila melanogaster	Q9VSR3		704
AP00074	0.8533	yes	Cell division topological specificity factor MinE	functional amyloid	Escherichia coli K12	-6.91102	-400.778	-4.55429	AP00074	CelldivisiontopologicalspecificityfactorMinEEscherichiacoliK12uniprotP0A734pdb3R9Jpmid2491421126562523classfunctionalamyloidprion_domainFalsemutationsregions1928	Escherichia coli K12	P0A734		88
AP00075	0.9148	yes	Agglutinin-like protein 3	functional amyloid	Candida albicans	-10.5923	-8013.76	-7.17436	AP00075	Agglutininlikeprotein3CandidaalbicansuniprotQ59L12181134pdbNApmid1808382424802757classfunctionalamyloidprion_domainFalsemutationsregions308314	Candida albicans	Q59L121811		1155
AP00077	0.8834	yes	TAR DNA-binding protein of 43 kDa, TDP-43	pathogenic	Homo sapiens	-8.43752	-1717.08	-4.14754	AP00077	TARDNAbindingproteinof43kDaTDP43HomosapiensuniprotQ13148pdb2N2Cpmid23689371classpathogenicprion_domainFalsemutationsregions318343	Homo sapiens	Q13148		414
AP00078	0.6675	yes	Uperine-3.5 antimicrobial peptide	functional amyloid	Uperoleia mjobergii	-8.3386	-131.674	-7.74553	AP00078	Uperine35antimicrobialpeptideUperoleiamjobergiiuniprotP82042pdbNApmid26676975classfunctionalamyloidprion_domainFalsemutationsregions117	Uperoleia mjobergii	P82042		17
AP00079	0.5343	yes	Protegrin-1 antimicrobial peptide	functional amyloid	Sus scrofa	-8.45452	-135.638	-7.53547	AP00079	Protegrin1antimicrobialpeptideSusscrofauniprotP32194131148pdb1PG1pmid21463591classfunctionalamyloidprion_domainFalsemutationsregions	Sus scrofa	P321941311		149
AP00080	0.9148	yes	Envelope small membrane protein, TK9	functional amyloid	Human SARS coronavirus	-29.9625	-2176	-28.6315	AP00080	EnvelopesmallmembraneproteinTK9HumanSARScoronavirusuniprotP59637pdb2MM4pmid25785896classfunctionalamyloidprion_domainFalsemutationsregions5563	Human SARS coronavirus	P59637		76
AP00081	0.5754	yes	N-terminal part of atrial natriuretic peptide, ANP	pathogenic	Homo sapiens	-2.98222	-238.99	-1.89674	AP00081	NterminalpartofatrialnatriureticpeptideANPHomosapiensuniprotP0116026151pdbNApmid24220659classpathogenicprion_domainFalsemutationsregions8995	Homo sapiens	P011602615		151
AP00082	0.8836	yes	DNA-binding protein inhibitor ID-2	not known	Homo sapiens	-7.64521	-531.848	-3.96901	AP00082	DNAbindingproteininhibitorID2HomosapiensuniprotQ02363pdbNApmid16756960classnotknownprion_domainFalsemutationsregions103124	Homo sapiens	Q02363		134
AP00083	0.8398	yes	Pumilio	not known	Drosophila melanogaster	-8.33667	-6333.08	-4.13117	AP00083	PumilioDrosophilamelanogasteruniprotP25822pdbNApmid20071514classnotknownprion_domainTruemutationsregions190570	Drosophila melanogaster	P25822		1533
AP00084	0.8246	yes	Superoxide dismutase Cu-Zn, SOD1	pathogenic	Homo sapiens	-7.55902	-612.439	-4.00287	AP00084	SuperoxidedismutaseCuZnSOD1HomosapiensuniprotP004412154pdb4A7Upmid2434430026815332classpathogenicprion_domainFalsemutationsregions101107147153	Homo sapiens	P004412154		154
AP00085	0.8475	yes	Vitronectin	pathogenic	Homo sapiens	-5.94648	-1754.38	-3.82217	AP00085	VitronectinHomosapiensuniprotP0400420478pdbNApmid18939994classpathogenicprion_domainFalsemutationsregions380400	Homo sapiens	P040042047		478
AP00086	0.9176	yes	Fiber protein	functional amyloid	Human adenovirus 2	-8.35918	-2829.71	-4.86205	AP00086	FiberproteinHumanadenovirus2uniprotP03275pdb1QIUpmid1068343415513921classfunctionalamyloidprion_domainFalsemutationsregions355396	Human adenovirus 2	P03275		582
AP00087	0.7376	yes	Osmotically-inducible lipoprotein B	not known	Escherichia coli K12	-4.04669	-120.961	-2.4686	AP00087	OsmoticallyinduciblelipoproteinBEscherichiacoliK12uniprotP0ADA72472pdbNApmid1463722classnotknownprion_domainFalsemutationsregions2844	Escherichia coli K12	P0ADA72472		72
AP00088	0.7222	yes	Viral protease VP4	functional amyloid	Avibirnavirus infectious bursal disease virus	-8.19762	-1011.93	-4.16431	AP00088	ViralproteaseVP4AvibirnavirusinfectiousbursaldiseasevirusuniprotP61825513755pdbNApmid26440769classfunctionalamyloidprion_domainFalsemutationsregions238243	Avibirnavirus infectious bursal disease virus	P618255137		1012
AP00089	0.8831	yes	Biofilm-associated protein, Bap	functional amyloid	Staphylococcus epidermidis	-9.71267	-13070.8	-4.84281	AP00089	BiofilmassociatedproteinBapStaphylococcusepidermidisuniprotQ4ZHU1442742pdbNApmid24354773classfunctionalamyloidprion_domainFalsemutationsregions10991105	Staphylococcus epidermidis	Q4ZHU14427		2742
AP00090	0.8789	yes	Myocilin	pathogenic	Homo sapiens	-8.53627	-2150.02	-4.55513	AP00090	MyocilinHomosapiensuniprotQ9997233504pdb4WXSpmid221973772376483824333014classpathogenicprion_domainFalsemutationsregions97116294305196212394410	Homo sapiens	Q999723350		504
AP00091	0.8873	yes	Prostatic acid phosphatase	pathogenic	Homo sapiens	-7.06437	-1522.26	-4.30016	AP00091	ProstaticacidphosphataseHomosapiensuniprotP1530933386pdb1ND6pmid199950782321525622090109classpathogenicprion_domainFalsemutationsregions5388229254	Homo sapiens	P153093338		386
AP00092	0.6941	yes	Preprodermaseptin S9, DRS S9	functional amyloid	Phyllomedusa sauvagei	-11.2616	-212.557	-8.85655	AP00092	PreprodermaseptinS9DRSS9PhyllomedusasauvageiuniprotQ1EN154669pdbNApmid16401077186370271892953024146759classfunctionalamyloidprion_domainFalsemutationsregions124	Phyllomedusa sauvagei	Q1EN154669		69
AP00093	0.782	yes	p53 tumorsuppressor	pathogenic	Homo sapiens	-7.79869	-1435.36	-3.65232	AP00093	p53tumorsuppressorHomosapiensuniprotP04637pdb3Q01pmid2518127926923710classpathogenicprion_domainFalsemutationsregions250257	Homo sapiens	P04637		393
AP00094	0.8287	yes	Ovalbumin	functional amyloid	Gallus gallus	-9.92867	-1977.04	-5.13518	AP00094	OvalbuminGallusgallusuniprotP010122386pdb1OVApmid21156792classfunctionalamyloidprion_domainFalsemutationsregions3243364381172181	Gallus gallus	P010122386		386
AP00095	0.9176	yes	Transforming growth factor beta-induced protein, TGFBIp, A546T	pathogenic	Homo sapiens	-13.2852	-4112.65	-6.23129	AP00095	TransforminggrowthfactorbetainducedproteinTGFBIpA546THomosapiensuniprotQ15582pdb2VXPpmid25910219classpathogenicprion_domainFalsemutationsregions548565	Homo sapiens	Q15582		683
AP00096	0.7688	yes	Alpha-crystallin A chain	pathogenic	Homo sapiens	-7.50218	-667.626	-3.85911	AP00096	AlphacrystallinAchainHomosapiensuniprotP02489pdbNApmid215525342363144124547912classpathogenicprion_domainFalsemutationsregions6680	Homo sapiens	P02489		173
AP00097	0.8678	yes	Gamma-crystallin D	pathogenic	Homo sapiens	-5.16881	-641.005	-3.68394	AP00097	GammacrystallinDHomosapiensuniprotP07320pdb1H4Apmid2232815623082813classpathogenicprion_domainFalsemutationsregions80163	Homo sapiens	P07320		174
AP00098	0.7547	yes	Hen egg white lysozyme, HEWL	pathogenic	Gallus gallus	-4.37909	-422.753	-3.27715	AP00098	HeneggwhitelysozymeHEWLGallusgallusuniprotP0069819147pdb2VB1pmid23459392classpathogenicprion_domainFalsemutationsregions5462	Gallus gallus	P006981914		147
AP00100	0.7168	yes	Triosephosphate isomerase	biologically not relevant	Homo sapiens	-6.6327	-1216.43	-4.25326	AP00100	TriosephosphateisomeraseHomosapiensuniprotP60174pdb4POCpmid26870617classbiologicallynotrelevantprion_domainFalsemutationsregions5966	Homo sapiens	P60174		249
AP00101	0.5747	yes	Cystatin-B	pathogenic	Homo sapiens	-8.5393	-464.348	-4.73825	AP00101	CystatinBHomosapiensuniprotP04080pdb2OCTpmid206852291802180615048832classpathogenicprion_domainFalsemutationsregions3959808764719598	Homo sapiens	P04080		98
AP00102	0.8451	yes	Acetylcholinesterase, AChE	pathogenic	Homo sapiens	-8.33234	-2755.13	-4.72578	AP00102	AcetylcholinesteraseAChEHomosapiensuniprotP2230332614pdbNApmid1242701412962511classpathogenicprion_domainFalsemutationsregions555568	Homo sapiens	P223033261		614
AP00103	0.8898	yes	Tubulin alpha-1A chain	pathogenic	Homo sapiens	-6.61163	-2046.43	-4.53753	AP00103	Tubulinalpha1AchainHomosapiensuniprotQ71U36pdbNApmid8619814classpathogenicprion_domainFalsemutationsregions353370395401	Homo sapiens	Q71U36		451
AP00104	0.5171	yes	Regulatory protein Cro peptide	biologically not relevant	Enterobacteria phage 434	-3.43602	-41.5462	-2.44389	AP00104	RegulatoryproteinCropeptideEnterobacteriaphage434uniprotP03036pdb2CROpmid10452612classbiologicallynotrelevantprion_domainFalsemutationsregions117	Enterobacteria phage 434	P03036		71
AP00105	0.806	yes	4F2 cell-surface antigen heavy chain	not known	Homo sapiens	-14.4057	-3067.89	-4.86966	AP001054	F2cellsurfaceantigenheavychainHomosapiensuniprotP08195pdb2DH2pmid2560094526088800classnotknownprion_domainFalsemutationsregions334339	Homo sapiens	P08195		529
AP00106	0.8902	yes	60 kDa SS-A/Ro ribonucleoprotein	not known	Homo sapiens	-8.34785	-2820.82	-5.24315	AP0010660	kDaSSARoribonucleoproteinHomosapiensuniprotP10155pdbNApmid2560094526088800classnotknownprion_domainFalsemutationsregions126131	Homo sapiens	P10155		538
AP00108	0.7818	yes	ADan peptide	pathogenic	Homo sapiens	-7.19851	-185.319	-5.45056	AP00108	ADanpeptideHomosapiensuniprotQ9Y287pdbNApmid10781099classpathogenicprion_domainFalsemutationsregions134	Homo sapiens	Q9Y287		266
AP00109	0.6626	yes	Cn-AMP2	functional amyloid	Cocos nucifera	-6.00722	-58.2332	-5.29393	AP00109	CnAMP2CocosnuciferauniprotP86706pdbNApmid2702820425234689classfunctionalamyloidprion_domainFalsemutationsregions111	Cocos nucifera	P86706		11
AP00110	0.7742	yes	Amyloid lambda 6 light chain variable region PIP, 6aJL2, mutant	pathogenic	Homo sapiens	-5.44302	-401.218	-3.5823	AP00110	Amyloidlambda6lightchainvariableregionPIP6aJL2mutantHomosapiensuniprotQ96JD1pdb5C9Kpmid19941869classpathogenicprion_domainFalsemutationsregions	Homo sapiens	Q96JD1		112
AP00111	0.7742	yes	Amyloid lambda 6 light chain IGLV6-57	pathogenic	Homo sapiens	-5.37317	-454.191	-3.52086	AP00111	Amyloidlambda6lightchainIGLV657HomosapiensuniprotA0A075B6I220148pdbNApmid1963685424107228classpathogenicprion_domainFalsemutationsregions	Homo sapiens	A0A075B6I2		117
AP00112	0.7579	yes	Spore coat-associated protein N TasA	functional amyloid	Bacillus subtilis	-6.09592	-771.807	-3.29832	AP00112	SporecoatassociatedproteinNTasABacillussubtilisuniprotP5450728261pdbNApmid2008067123632024classfunctionalamyloidprion_domainFalsemutationsregions	Bacillus subtilis	P545072826		261
AP00113	0.914	yes	HNRPDL	pathogenic	Homo sapiens	-5.89497	-1392.61	-3.31573	AP00113	HNRPDLHomosapiensuniprotO14979pdbNApmid26160665classpathogenicprion_domainTruemutationsregions	Homo sapiens	O14979		420
AP00114	0.7879	yes	Miraculin-like protein	functional amyloid	Murraya koenigii	-9.63039	-1025.24	-5.39599	AP00114	MiraculinlikeproteinMurrayakoenigiiuniprotD2YW43pdb3ZC9pmid24265134classfunctionalamyloidprion_domainFalsemutationsregions	Murraya koenigii	D2YW43		190
AP00115	0.7275	yes	Leukocyte cell-derived chemotaxin 2, LECT2	pathogenic	Homo sapiens	-5.7469	-479.892	-3.60821	AP00115	Leukocytecellderivedchemotaxin2LECT2HomosapiensuniprotO1496019151pdbNApmid24415538classpathogenicprion_domainFalsemutationsregions	Homo sapiens	O149601915		151
AP00116	0.7788	yes	DewA class I hydrophobin	functional amyloid	Aspergillus nidulans	-5.407	-362.088	-3.09477	AP00116	DewAclassIhydrophobinAspergillusnidulansuniprotP5275019135pdb2LSHpmid23137797classfunctionalamyloidprion_domainFalsemutationsregions	Aspergillus nidulans	P527501913		135
AP00117	0.7933	yes	Pub1	functional prion	Saccharomyces cerevisiae	-7.48531	-1768.43	-3.91245	AP00117	Pub1SaccharomycescerevisiaeuniprotP325882453pdbNApmid1934519323926098255493232011865924981173classfunctionalprionprion_domainTruemutationsregions	Saccharomyces cerevisiae	P325882453		453
AP00118	0.8873	yes	Meiotic activator Rim4	functional prion	Saccharomyces cerevisiae	-6.60335	-2757.76	-3.86783	AP00118	MeioticactivatorRim4SaccharomycescerevisiaeuniprotP38741pdbNApmid1934519326411291classfunctionalprionprion_domainTruemutationsregions	Saccharomyces cerevisiae	P38741		713
AP00119	0.6331	yes	fapC	functional amyloid	Pseudomonas sp. UK4	-5.83258	-798.912	-3.53501	AP00119	fapCPseudomonasspUK4uniprotC4IN7025250pdbNApmid23504942classfunctionalamyloidprion_domainFalsemutationsregions	Pseudomonas sp. UK4	C4IN702525
AP00120	0.7356	yes	fapB	functional amyloid	Pseudomonas sp. UK4	-5.50632	-559.728	-3.41298	AP00120	fapBPseudomonasspUK4uniprotC4IN6919182pdbNApmid23504942classfunctionalamyloidprion_domainFalsemutationsregions	Pseudomonas sp. UK4	C4IN691918
AP00121	0.7628	yes	Single major sheath protein, MspA	functional amyloid	Methanosaeta thermophila PT	-9.48236	-2414.74	-4.19954	AP00121	SinglemajorsheathproteinMspAMethanosaetathermophilaPTuniprotA0B829pdbNApmid26109065classfunctionalamyloidprion_domainFalsemutationsregions	Methanosaeta thermophila PT	A0B829		575
AP00122	0.7768	yes	S100A8	pathogenic	Homo sapiens	-8.8301	-525.175	-5.64705	AP00122	S100A8HomosapiensuniprotP05109pdbNApmid240985422248913219440546classpathogenicprion_domainFalsemutationsregions	Homo sapiens	P05109		93
AP00123	0.5499	yes	S100A9	pathogenic	Homo sapiens	-6.25861	-423.653	-3.71625	AP00123	S100A9HomosapiensuniprotP06702pdbNApmid240985422248913219440546classpathogenicprion_domainFalsemutationsregions	Homo sapiens	P06702		114
AP00125	0.8591	yes	PB1-F2 C-terminal domain	functional amyloid		-7.13352	-403.351	-4.48168	AP00125	PB1F2CterminaldomainInfluenzaAvirusuniprotQ0HD51pdbNApmid26601953classfunctionalamyloidprion_domainFalsemutationsregions5390		Q0HD51		90

## Sheet: non_amyloid
Input name	Amyloid probability	Is amyloid?	Name	Pathogen?	Species	id	min_free_energy	sum_free_energy	average_free_energy	uniprotID	text_after	Organism_from_record	UniProt_accession_parsed	Length_from_UniProt	Sequence length (residues)
AP00002	0.4847	no	Calcitonin	pathogenic	Homo sapiens	AP00002CalcitoninHomosapiensuniprotP0125885116pdb2JXZpmid120959971746874723395606classpathogenicprion_domainFalsemutationsregions6111520	-3.30126	-88.4614	-2.76442	AP00002	CalcitoninHomosapiensuniprotP0125885116pdb2JXZpmid120959971746874723395606classpathogenicprion_domainFalsemutationsregions6111520	Homo sapiens	P012588511		141
AP00024	0.3637	no	Insulin Chain A	pathogenic	Homo sapiens	AP00024InsulinChainAHomosapiensuniprotP0130890110pdb1ZNJpmid633729417468747classpathogenicprion_domainFalsemutationsregions1318	-6.98596	-128.368	-6.11275	AP00024	InsulinChainAHomosapiensuniprotP0130890110pdb1ZNJpmid633729417468747classpathogenicprion_domainFalsemutationsregions1318	Homo sapiens	P013089011		110
AP00047	0.2532	no	Ice-structuring protein A	functional amyloid	Pseudopleuronectes americanus	AP00047IcestructuringproteinAPseudopleuronectesamericanusuniprotP040024581pdb1WFBpmid12524307classfunctionalamyloidprion_domainFalsemutationsregions137	-1.61613	-32.1354	-0.868524	AP00047	IcestructuringproteinAPseudopleuronectesamericanusuniprotP040024581pdb1WFBpmid12524307classfunctionalamyloidprion_domainFalsemutationsregions137	Pseudopleuronectes americanus	P040024581		82
AP00072	0.3197	no	Major cell-surface adhesin PAc, P1	functional amyloid	Streptococcus mutans	AP00072MajorcellsurfaceadhesinPAcP1StreptococcusmutansuniprotP11657848887pdbNApmid23082034classfunctionalamyloidprion_domainFalsemutationsregions140	-1.90325	-14.3759	-0.359398	AP00072	MajorcellsurfaceadhesinPAcP1StreptococcusmutansuniprotP11657848887pdbNApmid23082034classfunctionalamyloidprion_domainFalsemutationsregions140	Streptococcus mutans	P116578488		1565
AP00076	0.3835	no	Defensin-like protein 1 C-terminal peptide, C65A_C74A_C76A	functional amyloid	Raphanus sativus	AP00076Defensinlikeprotein1CterminalpeptideC65A_C74A_C76ARaphanussativusuniprotP69241pdb1AYJpmid23665069classfunctionalamyloidprion_domainFalsemutationsregions119	-3.58821	-47.3132	-2.49017	AP00076	Defensinlikeprotein1CterminalpeptideC65A_C74A_C76ARaphanussativusuniprotP69241pdb1AYJpmid23665069classfunctionalamyloidprion_domainFalsemutationsregions119	Raphanus sativus	P69241		80
AP00099	0.4733	no	Merozoite surface protein 2, MSP2	functional amyloid	Plasmodium falciparum	AP00099Merozoitesurfaceprotein2MSP2PlasmodiumfalciparumuniprotJ7GMN219215pdbNApmid2054207622304430classfunctionalamyloidprion_domainFalsemutationsregions815	-6.66973	-510.715	-2.59246	AP00099	Merozoitesurfaceprotein2MSP2PlasmodiumfalciparumuniprotJ7GMN219215pdbNApmid2054207622304430classfunctionalamyloidprion_domainFalsemutationsregions815	Plasmodium falciparum	J7GMN21921		215
AP00107	0.4898	no	ABri peptide	pathogenic	Homo sapiens	AP00107ABripeptideHomosapiensuniprotQ9Y287pdbNApmid1039124210818498classpathogenicprion_domainFalsemutationsregions134	-5.68084	-165.482	-4.86713	AP00107	ABripeptideHomosapiensuniprotQ9Y287pdbNApmid1039124210818498classpathogenicprion_domainFalsemutationsregions134	Homo sapiens	Q9Y287		266
AP00124	0.431	no	Human α-defensin 6, HD6	functional amyloid	Homo sapiens	AP00124Humandefensin6HD6HomosapiensuniprotQ0152469100pdb1ZMQpmid227222512715174325158166classfunctionalamyloidprion_domainFalsemutationsregions132	-7.67253	-233.354	-7.29232	AP00124	Humandefensin6HD6HomosapiensuniprotQ0152469100pdb1ZMQpmid227222512715174325158166classfunctionalamyloidprion_domainFalsemutationsregions132	Homo sapiens	Q015246910		100

## Sheet: All
Input name	Amyloid probability	Is amyloid?	Name	Pathogen?	Species	min_free_energy	sum_free_energy	average_free_energy	uniprotID	text_after	Unnamed: 11	Organism_from_record	UniProt_accession_parsed	Length_from_UniProt	Sequence length (residues)
AP00001	0.8898	yes	﻿Prolactin	pathogenic	Homo sapiens	-8.21071	-957.569	-4.8119	AP00001	ProlactinHomosapiensuniprotP0123629227pdb1RW5pmid9006323classpathogenicprion_domainFalsemutationsregions7344357		Homo sapiens	P012362922		227
AP00003	0.833	yes	Apolipoprotein A-I	pathogenic	Homo sapiens	-6.72342	-848.203	-3.49055	AP00003	ApolipoproteinAIHomosapiensuniprotP0264725267pdb2A01pmid124218242018270922609356classpathogenicprion_domainFalsemutationsregions4659		Homo sapiens	P026472526		267
AP00004	0.8811	yes	Alpha-S2-casein	pathogenic	Bos taurus	-5.87194	-883.009	-4.26574	AP00004	AlphaS2caseinBostaurusuniprotP0266316222pdbNApmid10611944classpathogenicprion_domainFalsemutationsregions81125		Bos taurus	P026631622		222
AP00005	0.6039	yes	Serum Amyloid A	pathogenic	Homo sapiens	-3.8373	-229.379	-2.20557	AP00005	SerumAmyloidAHomosapiensuniprotP0DJI819122pdb4IP8pmid1731787classpathogenicprion_domainFalsemutationsregions112		Homo sapiens	P0DJI81912		122
AP00006	0.74	yes	Transthyretin	pathogenic	Homo sapiens	-8.56088	-564.514	-4.44499	AP00006	TransthyretinHomosapiensuniprotP0276621147pdb1BMZpmid2025248850721111106631124810321471589826459562classpathogenicprion_domainFalsemutationsregions10201051159196119124		Homo sapiens	P027662114		147
AP00007	0.7767	yes	Lactoferrin	pathogenic	Homo sapiens	-7.0377	-3004.64	-4.34825	AP00007	LactoferrinHomosapiensuniprotP0278820710pdb1CB6pmid12525164classpathogenicprion_domainFalsemutationsregions538545		Homo sapiens	P027882071		710
AP00008	0.9157	yes	Major Prion Protein	pathogenic	Homo sapiens	-16.0897	-1197.36	-5.18336	AP00008	MajorPrionProteinHomosapiensuniprotP0415623253pdb1QLXpmid846449414383001102022212641727128295021536188217468747classpathogenicprion_domainFalsemutationsregions84125180196148171209231		Homo sapiens	P041562325		253
AP00009	0.9148	yes	Semenogelin I	pathogenic	Homo sapiens	-6.8163	-1513.62	-3.66494	AP00009	SemenogelinIHomosapiensuniprotP0427924462pdbNApmid15962837classpathogenicprion_domainFalsemutationsregions1142		Homo sapiens	P042792446		462
AP00010	0.8102	yes	Beta-amyloid protein 42	pathogenic	Homo sapiens	-9.20903	-256.717	-6.1123	AP00010	Betaamyloidprotein42HomosapiensuniprotP05067672713pdb1IYTpmid7798921782702910212241110765141465975417468747classpathogenicprion_domainFalsemutationsregions1142		Homo sapiens	P050676727		770
AP00011	0.8627	yes	Gelsolin	pathogenic	Homo sapiens	-8.41755	-3367.45	-4.46019	AP00011	GelsolinHomosapiensuniprotP0639628782pdb3FFNpmid146400381244047919904968classpathogenicprion_domainFalsemutationsregions173230		Homo sapiens	P063962878		782
AP00012	0.8873	yes	Tau	pathogenic	Homo sapiens	-5.91758	-1979.64	-2.89421	AP00012	TauHomosapiensuniprotP106362758pdbNApmid1080577611606569227017272591273717468747classpathogenicprion_domainFalsemutationsregions589600622627		Homo sapiens	P106362758		758
AP00013	0.9557	yes	IAPP, Amylin	pathogenic	Homo sapiens	-5.74574	-173.301	-4.6838	AP00013	IAPPAmylinHomosapiensuniprotP109973470pdb2L86pmid1144556811327784123675251094023810600392106568101746874721955442424587920698575classpathogenicprion_domainFalsemutationsregions837		Homo sapiens	P109973470		89
AP00014	0.7988	yes	Lung Surfactant	pathogenic	Homo sapiens	-29.2522	-977.48	-27.928	AP00014	LungSurfactantHomosapiensuniprotP116862458pdb3DBZpmid98659471061849312844270classpathogenicprion_domainFalsemutationsregions934		Homo sapiens	P116862458		197
AP00015	0.8276	yes	Alpha-synuclein	pathogenic	Homo sapiens	-7.65429	-562.368	-4.01692	AP00015	AlphasynucleinHomosapiensuniprotP37840pdb1XQ8pmid93834181075984111060312121961371287314815182228162470081855084220637318classpathogenicprion_domainFalsemutationsregions354486954982		Homo sapiens	P37840		140
AP00016	0.538	yes	Lysozyme C	pathogenic	Homo sapiens	-4.44804	-451.87	-3.47592	AP00016	LysozymeCHomosapiensuniprotP6162619148pdb1LZ1pmid153618821746874716859705classpathogenicprion_domainFalsemutationsregions51456612534		Homo sapiens	P616261914		148
AP00017	0.9124	yes	Beta2-microglobulin	pathogenic	Homo sapiens	-5.74198	-418.357	-4.22582	AP00017	Beta2microglobulinHomosapiensuniprotP6176921119pdb2YXFpmid1168758212488093127058911462200015249659165374881834233219393661classpathogenicprion_domainFalsemutationsregions21315971334191968389		Homo sapiens	P617692111		119
AP00018	0.8146	yes	Medin	pathogenic	Homo sapiens	-5.19513	-162.773	-3.25545	AP00018	MedinHomosapiensuniprotQ08431268317pdbNApmid104119331547846317679143classpathogenicprion_domainFalsemutationsregions3250		Homo sapiens	Q084312683		387
AP00019	0.7348	yes	Natriuretic peptides B, ProBNP	pathogenic	Homo sapiens	-4.90044	-295.903	-2.73984	AP00019	NatriureticpeptidesBProBNPHomosapiensuniprotP1686027134pdbNApmid21792845classpathogenicprion_domainFalsemutationsregions6672		Homo sapiens	P168602713		134
AP00020	0.699	yes	Apolipoprotein C-II	pathogenic	Homo sapiens	-5.57461	-274.627	-3.47629	AP00020	ApolipoproteinCIIHomosapiensuniprotP0265523101pdb1O8Tpmid17217959classpathogenicprion_domainFalsemutationsregions6070		Homo sapiens	P026552310		101
AP00021	0.8627	yes	ODAM	pathogenic	Homo sapiens	-5.6597	-816.188	-3.09162	AP00021	ODAMHomosapiensuniprotA1E95916279pdbNApmid18484335classpathogenicprion_domainFalsemutationsregions112157		Homo sapiens	A1E9591627		279
AP00022	0.6937	yes	Cystatin C	pathogenic	Homo sapiens	-6.99492	-449.538	-3.74615	AP00022	CystatinCHomosapiensuniprotP0103427146pdb1G96pmid3517880180366112547909026235923classpathogenicprion_domainFalsemutationsregions4751951045665		Homo sapiens	P010342714		146
AP00023	0.8251	yes	Insulin Chain B	pathogenic	Homo sapiens	-5.20852	-129.595	-4.31982	AP00023	InsulinChainBHomosapiensuniprotP013082554pdb1ZNJpmid63372941746874719864624classpathogenicprion_domainFalsemutationsregions1117		Homo sapiens	P013082554		110
AP00025	0.8898	yes	Beta-lactoglobulin	not known	Bos taurus	-5.89972	-635.521	-3.92297	AP00025	BetalactoglobulinBostaurusuniprotP0275417178pdb1BEBpmid1859074319133274classnotknownprion_domainFalsemutationsregions1120116126101110146152		Bos taurus	P027541717		178
AP00026	0.72	yes	Acylphosphatase-2	biologically not relevant	Homo sapiens	-6.5292	-398.78	-4.06918	AP00026	Acylphosphatase2HomosapiensuniprotP14621299pdbNApmid117993981237485516600970classbiologicallynotrelevantprion_domainFalsemutationsregions16318798		Homo sapiens	P14621299		99
AP00027	0.5644	yes	Amphoterin	not known	Rattus norvegicus	-5.98535	-666.598	-3.11494	AP00027	AmphoterinRattusnorvegicusuniprotP631592215pdb1CKTpmid11513581classnotknownprion_domainFalsemutationsregions1227		Rattus norvegicus	P631592215		215
AP00028	0.7921	yes	Cold shock protein CspB	biologically not relevant	Bacillus subtilis	-6.72099	-253.99	-3.7909	AP00028	ColdshockproteinCspBBacillussubtilisuniprotP32081pdb1CSQpmid1038688510785381classbiologicallynotrelevantprion_domainFalsemutationsregions167		Bacillus subtilis	P32081		67
AP00029	0.9176	yes	Kerato-epithelin	pathogenic	Homo sapiens	-13.2852	-4110.98	-6.22876	AP00029	KeratoepithelinHomosapiensuniprotQ1558224683pdb1X3Bpmid17207483classpathogenicprion_domainFalsemutationsregions492509		Homo sapiens	Q155822468		683
AP00030	0.874	yes	Myoglobin	biologically not relevant	Equus caballus	-7.72475	-643.154	-4.20362	AP00030	MyoglobinEquuscaballusuniprotP680822154pdb1WLApmid1732090214665689classbiologicallynotrelevantprion_domainFalsemutationsregions129101118		Equus caballus	P680822154		154
AP00031	0.73	yes	RepA	not known	Pseudomonas syringae	-6.68887	-1003.35	-4.80074	AP00031	RepAPseudomonassyringaeuniprotQ5254623231pdb1HKQpmid17959784classnotknownprion_domainFalsemutationsregions513		Pseudomonas syringae	Q525462323		231
AP00032	0.8789	yes	Sup35	functional prion	Saccharomyces cerevisiae	-12.6695	-3513.59	-5.13683	AP00032	Sup35SaccharomycescerevisiaeuniprotP054532685pdb2OMMpmid1122624712700355classfunctionalprionprion_domainFalsemutationsregions612		Saccharomyces cerevisiae	P054532685		685
AP00033	0.8216	yes	Ure2p	functional prion	Saccharomyces cerevisiae	-8.80154	-1708.12	-4.83886	AP00033	Ure2pSaccharomycescerevisiaeuniprotP232022354pdb1G6Wpmid160606751795345521497604classfunctionalprionprion_domainTruemutationsregions188		Saccharomyces cerevisiae	P232022354		354
AP00034	0.9148	yes	Het-s	functional prion	Podospora anserina	-6.7691	-1227.1	-4.24602	AP00034	HetsPodosporaanserinauniprotQ036891289pdb2KJ3pmid1272787420828131classfunctionalprionprion_domainTruemutationsregions218289		Podospora anserina	Q036891289		289
AP00035	0.8898	yes	Phosphatidylinositol 3-kinase regulatory subunit alpha SH3 domain	biologically not relevant	Bos taurus	-8.31878	-3342.02	-4.61605	AP00035	Phosphatidylinositol3kinaseregulatorysubunitalphaSH3domainBostaurusuniprotP23727pdb1PNJpmid1459680521857114classbiologicallynotrelevantprion_domainFalsemutationsregions2126		Bos taurus	P23727		724
AP00036	0.8216	yes	Major curlin subunit CsgA	functional amyloid	Escherichia coli K12	-5.26895	-346.862	-2.6478	AP00036	MajorcurlinsubunitCsgAEscherichiacoliK12uniprotP2830721151pdbNApmid19966296classfunctionalamyloidprion_domainFalsemutationsregions23456890466711313191112		Escherichia coli K12	P283072115		151
AP00037	0.7437	yes	Minor curlin subunit CSgB	functional amyloid	Escherichia coli K12	-6.23171	-466.416	-3.58781	AP00037	MinorcurlinsubunitCSgBEscherichiacoliK12uniprotP0ABK722151pdbNApmid22684146classfunctionalamyloidprion_domainFalsemutationsregions24456889466711213090111		Escherichia coli K12	P0ABK72215		151
AP00038	0.8789	yes	Pmel17	functional amyloid	Homo sapiens	-16.414	-3743.62	-5.87695	AP00038	Pmel17HomosapiensuniprotP4096725661pdbNApmid26394553classfunctionalamyloidprion_domainFalsemutationsregions381389		Homo sapiens	P409672566		661
AP00039	0.7797	yes	Chaplin H	functional amyloid	Streptomyces coelicolor	-9.85857	-413.68	-7.95539	AP00039	ChaplinHStreptomycescoelicoloruniprotQ9AD922677pdbNApmid21628577classfunctionalamyloidprion_domainFalsemutationsregions13293247		Streptomyces coelicolor	Q9AD922677		77
AP00040	0.6366	yes	Microcin E492	functional amyloid	Klebsiella pneumoniae	-3.65913	-142.718	-1.69902	AP00040	MicrocinE492KlebsiellapneumoniaeuniprotQ9Z4N41699pdbNApmid1591724526858708classfunctionalamyloidprion_domainFalsemutationsregions5463		Klebsiella pneumoniae	Q9Z4N41699		99
AP00041	0.8811	yes	Glucagon	functional amyloid	Homo sapiens	-4.2984	-85.6357	-2.95295	AP00041	GlucagonHomosapiensuniprotP012755381pdb1GCNpmid18339765classfunctionalamyloidprion_domainFalsemutationsregions110		Homo sapiens	P012755381		180
AP00042	0.7996	yes	Monomeric EAS class I hydrophobin	functional amyloid	Neurospora crassa	-7.47425	-426.04	-5.19561	AP00042	MonomericEASclassIhydrophobinNeurosporacrassauniprotQ0457127108pdb2FMCpmid22308366classfunctionalamyloidprion_domainFalsemutationsregions7076		Neurospora crassa	Q045712710		108
AP00043	0.8692	yes	Rnq1p	functional prion	Saccharomyces cerevisiae	-4.99995	-1129.17	-2.78808	AP00043	Rnq1pSaccharomycescerevisiaeuniprotP25367pdbNApmid1826832710678178classfunctionalprionprion_domainTruemutationsregions153405		Saccharomyces cerevisiae	P25367		405
AP00044	0.8301	yes	Cyc8	functional prion	Saccharomyces cerevisiae	-8.3191	-3816.5	-3.95082	AP00044	Cyc8SaccharomycescerevisiaeuniprotP14922pdbNApmid19219034classfunctionalprionprion_domainTruemutationsregions467682		Saccharomyces cerevisiae	P14922		966
AP00045	0.8898	yes	Swi1	functional prion	Saccharomyces cerevisiae	-21.3842	-8281.15	-6.30225	AP00045	Swi1SaccharomycescerevisiaeuniprotP09547pdbNApmid21670156classfunctionalprionprion_domainTruemutationsregions137		Saccharomyces cerevisiae	P09547		1314
AP00046	0.7607	yes	Chorion class A protein PC292	functional amyloid	Antheraea polyphemus	-5.04827	-380.611	-3.19841	AP00046	ChorionclassAproteinPC292AntheraeapolyphemusuniprotP02846pdbNApmid17056273classfunctionalamyloidprion_domainFalsemutationsregions54102		Antheraea polyphemus	P02846		119
AP00048	0.8276	yes	Fibrinogen alpha chain	pathogenic	Homo sapiens	-7.55922	-3394.53	-4.00771	AP00048	FibrinogenalphachainHomosapiensuniprotP0267120866pdb2OYHpmid12419183classpathogenicprion_domainFalsemutationsregions148160		Homo sapiens	P026712086		866
AP00049	0.7245	yes	Nucleophosmin	pathogenic	Homo sapiens	-5.79459	-924.116	-3.14325	AP00049	NucleophosminHomosapiensuniprotP06748pdb2VXDpmid25977257classpathogenicprion_domainFalsemutationsregions264277		Homo sapiens	P06748		294
AP00050	0.8812	yes	Zona pellucida sperm-binding protein 1	functional amyloid	Homo sapiens	-8.80444	-2626.39	-4.97423	AP00050	Zonapellucidaspermbindingprotein1HomosapiensuniprotP6085226553pdbNApmid24069181classfunctionalamyloidprion_domainFalsemutationsregions251256345351		Homo sapiens	P608522655		638
AP00051	0.9176	yes	Egg envelope protein ZP2	functional amyloid	Danio rerio	-10.1688	-2270.79	-5.60689	AP00051	EggenvelopeproteinZP2DanioreriouniprotQ9PWC824428pdbNApmid25229478classfunctionalamyloidprion_domainFalsemutationsregions95100189195		Danio rerio	Q9PWC82442
AP00052	0.7446	yes	Mod5	functional prion	Saccharomyces cerevisiae	-8.30836	-1997.12	-4.66616	AP00052	Mod5SaccharomycescerevisiaeuniprotP07884pdb3EPHpmid22517861classfunctionalprionprion_domainFalsemutationsregions199207		Saccharomyces cerevisiae	P07884		428
AP00053	0.8627	yes	Mot3	functional prion	Saccharomyces cerevisiae	-7.97814	-1903.52	-3.88473	AP00053	Mot3SaccharomycescerevisiaeuniprotP54785pdbNApmid23540696classfunctionalprionprion_domainTruemutationsregions7157		Saccharomyces cerevisiae	P54785		490
AP00054	0.874	yes	New1	functional prion	Saccharomyces cerevisiae	-8.98625	-5915.17	-4.94579	AP00054	New1SaccharomycescerevisiaeuniprotQ08972pdbNApmid1934519321453424classfunctionalprionprion_domainTruemutationsregions1153		Saccharomyces cerevisiae	Q08972		1196
AP00055	0.8555	yes	Nup100	not known	Saccharomyces cerevisiae	-7.91319	-3564.32	-3.71671	AP00055	Nup100SaccharomycescerevisiaeuniprotQ02629pdbNApmid1934519322561191classnotknownprion_domainTruemutationsregions300400		Saccharomyces cerevisiae	Q02629		959
AP00056	0.6787	yes	Lsm4	functional prion	Saccharomyces cerevisiae	-8.91729	-832.381	-4.45124	AP00056	Lsm4SaccharomycescerevisiaeuniprotP40070pdbNApmid1934519323512891classfunctionalprionprion_domainTruemutationsregions91187		Saccharomyces cerevisiae	P40070		187
AP00057	0.7933	yes	Tia1	functional prion	Mus musculus	-7.11378	-1621.35	-4.20039	AP00057	Tia1MusmusculusuniprotP52912pdbNApmid24981173classfunctionalprionprion_domainTruemutationsregions290386		Mus musculus	P52912		386
AP00058	0.7995	yes	Nab3	functional prion	Saccharomyces cerevisiae	-10.3308	-3014.22	-3.75838	AP00058	Nab3SaccharomycescerevisiaeuniprotP38996pdbNApmid25611193classfunctionalprionprion_domainTruemutationsregions669802		Saccharomyces cerevisiae	P38996		802
AP00059	0.8858	yes	Neuronal cytoplasmic polyadenylation element-binding protein, CPEB Isoform-1	functional prion	Aplysia californica	-8.08396	-2846.74	-4.14373	AP00059	NeuronalcytoplasmicpolyadenylationelementbindingproteinCPEBIsoform1AplysiacalifornicauniprotQ967R6pdbNApmid1469720521270333classfunctionalprionprion_domainTruemutationsregions1128		Aplysia californica	Q967R6		687
AP00060	0.6775	yes	Phenol-soluble modulin A1	functional amyloid	Staphylococcus aureus	-9.63948	-178.943	-8.52109	AP00060	PhenolsolublemodulinA1StaphylococcusaureusuniprotA8Z0V1pdbNApmid2268540326365835classfunctionalamyloidprion_domainFalsemutationsregions121		Staphylococcus aureus	A8Z0V1		21
AP00061	0.6832	yes	Accessory gene regulator D amphipathic leader sequence, N-AgrD	functional amyloid	Staphylococcus aureus	-9.3989	-221.959	-9.24829	AP00061	AccessorygeneregulatorDamphipathicleadersequenceNAgrDStaphylococcusaureusuniprotQ53643124pdbNApmid24980969classfunctionalamyloidprion_domainFalsemutationsregions124		Staphylococcus aureus	Q53643124		46
AP00062	0.6858	yes	Corticoliberin	functional amyloid	Homo sapiens	-4.62505	-119.031	-2.90318	AP00062	CorticoliberinHomosapiensuniprotP06850154194pdb1GOEpmid19541956classfunctionalamyloidprion_domainFalsemutationsregions141		Homo sapiens	P068501541		196
AP00063	0.6858	yes	Urocortin	functional amyloid	Rattus norvegicus	-5.00679	-143.764	-3.59409	AP00063	UrocortinRattusnorvegicusuniprotP5509081120pdbNApmid19541956classfunctionalamyloidprion_domainFalsemutationsregions140		Rattus norvegicus	P550908112		122
AP00064	0.7944	yes	Urocortin-3	functional amyloid	Homo sapiens	-7.24698	-174.815	-4.60039	AP00064	Urocortin3HomosapiensuniprotQ969E3120157pdb2RMHpmid19541956classfunctionalamyloidprion_domainFalsemutationsregions138		Homo sapiens	Q969E31201		161
AP00065	0.6769	yes	Glucagon-like peptide 1	functional amyloid	Home sapiens	-6.16452	-117.734	-3.182	AP00065	Glucagonlikepeptide1HomesapiensuniprotP0127592128pdb4ZGMpmid19541956classfunctionalamyloidprion_domainFalsemutationsregions137		Home sapiens	P012759212		180
AP00066	0.8811	yes	Glucagon-like peptide 2	functional amyloid	Home sapiens	-6.8934	-160.126	-4.85232	AP00066	Glucagonlikepeptide2HomesapiensuniprotP01275146178pdb2L63pmid19541956classfunctionalamyloidprion_domainFalsemutationsregions133		Home sapiens	P012751461		180
AP00067	0.8887	yes	Gastric inhibitory polypeptide GIP	functional amyloid	Homo sapiens	-5.64755	-140.433	-3.34364	AP00067	GastricinhibitorypolypeptideGIPHomosapiensuniprotP096815293pdb2QKHpmid19541956classfunctionalamyloidprion_domainFalsemutationsregions142		Homo sapiens	P096815293		153
AP00068	0.5535	yes	Obestatin	functional amyloid	Homo sapiens	-3.14338	-50.2972	-2.18684	AP00068	ObestatinHomosapiensuniprotQ9UBU37698pdbNApmid19541956classfunctionalamyloidprion_domainFalsemutationsregions123		Homo sapiens	Q9UBU37698		117
AP00069	0.6687	yes	Sauvagin	functional amyloid	Phyllomedusa sauvagei	-3.64203	-103.251	-2.58128	AP00069	SauvaginPhyllomedusasauvageiuniprotP01144pdbNApmid19541956classfunctionalamyloidprion_domainFalsemutationsregions140		Phyllomedusa sauvagei	P01144		40
AP00070	0.6858	yes	Urotensin-1	functional amyloid	Catostomus commersonii	-6.03655	-137.26	-3.34781	AP00070	Urotensin1CatostomuscommersoniiuniprotP01145pdbNApmid19541956classfunctionalamyloidprion_domainFalsemutationsregions141		Catostomus commersonii	P01145		41
AP00071	0.7791	yes	Elicitor of hypersensitive response HpaG	functional amyloid	Xanthomonas axonopodis	-5.75849	-372.624	-2.80169	AP00071	ElicitorofhypersensitiveresponseHpaGXanthomonasaxonopodisuniprotA0MVU0pdbNApmid17314101classfunctionalamyloidprion_domainFalsemutationsregions3153		Xanthomonas axonopodis	A0MVU0		133
AP00073	0.7638	yes	Probable RNA-binding protein Orb2	functional prion	Drosophila melanogaster	-7.23492	-2599.62	-3.69265	AP00073	ProbableRNAbindingproteinOrb2DrosophilamelanogasteruniprotQ9VSR3pdbNApmid26812143classfunctionalprionprion_domainTruemutationsregions163316		Drosophila melanogaster	Q9VSR3		704
AP00074	0.8533	yes	Cell division topological specificity factor MinE	functional amyloid	Escherichia coli K12	-6.91102	-400.778	-4.55429	AP00074	CelldivisiontopologicalspecificityfactorMinEEscherichiacoliK12uniprotP0A734pdb3R9Jpmid2491421126562523classfunctionalamyloidprion_domainFalsemutationsregions1928		Escherichia coli K12	P0A734		88
AP00075	0.9148	yes	Agglutinin-like protein 3	functional amyloid	Candida albicans	-10.5923	-8013.76	-7.17436	AP00075	Agglutininlikeprotein3CandidaalbicansuniprotQ59L12181134pdbNApmid1808382424802757classfunctionalamyloidprion_domainFalsemutationsregions308314		Candida albicans	Q59L121811		1155
AP00077	0.8834	yes	TAR DNA-binding protein of 43 kDa, TDP-43	pathogenic	Homo sapiens	-8.43752	-1717.08	-4.14754	AP00077	TARDNAbindingproteinof43kDaTDP43HomosapiensuniprotQ13148pdb2N2Cpmid23689371classpathogenicprion_domainFalsemutationsregions318343		Homo sapiens	Q13148		414
AP00078	0.6675	yes	Uperine-3.5 antimicrobial peptide	functional amyloid	Uperoleia mjobergii	-8.3386	-131.674	-7.74553	AP00078	Uperine35antimicrobialpeptideUperoleiamjobergiiuniprotP82042pdbNApmid26676975classfunctionalamyloidprion_domainFalsemutationsregions117		Uperoleia mjobergii	P82042		17
AP00079	0.5343	yes	Protegrin-1 antimicrobial peptide	functional amyloid	Sus scrofa	-8.45452	-135.638	-7.53547	AP00079	Protegrin1antimicrobialpeptideSusscrofauniprotP32194131148pdb1PG1pmid21463591classfunctionalamyloidprion_domainFalsemutationsregions		Sus scrofa	P321941311		149
AP00080	0.9148	yes	Envelope small membrane protein, TK9	functional amyloid	Human SARS coronavirus	-29.9625	-2176	-28.6315	AP00080	EnvelopesmallmembraneproteinTK9HumanSARScoronavirusuniprotP59637pdb2MM4pmid25785896classfunctionalamyloidprion_domainFalsemutationsregions5563		Human SARS coronavirus	P59637		76
AP00081	0.5754	yes	N-terminal part of atrial natriuretic peptide, ANP	pathogenic	Homo sapiens	-2.98222	-238.99	-1.89674	AP00081	NterminalpartofatrialnatriureticpeptideANPHomosapiensuniprotP0116026151pdbNApmid24220659classpathogenicprion_domainFalsemutationsregions8995		Homo sapiens	P011602615		151
AP00082	0.8836	yes	DNA-binding protein inhibitor ID-2	not known	Homo sapiens	-7.64521	-531.848	-3.96901	AP00082	DNAbindingproteininhibitorID2HomosapiensuniprotQ02363pdbNApmid16756960classnotknownprion_domainFalsemutationsregions103124		Homo sapiens	Q02363		134
AP00083	0.8398	yes	Pumilio	not known	Drosophila melanogaster	-8.33667	-6333.08	-4.13117	AP00083	PumilioDrosophilamelanogasteruniprotP25822pdbNApmid20071514classnotknownprion_domainTruemutationsregions190570		Drosophila melanogaster	P25822		1533
AP00084	0.8246	yes	Superoxide dismutase Cu-Zn, SOD1	pathogenic	Homo sapiens	-7.55902	-612.439	-4.00287	AP00084	SuperoxidedismutaseCuZnSOD1HomosapiensuniprotP004412154pdb4A7Upmid2434430026815332classpathogenicprion_domainFalsemutationsregions101107147153		Homo sapiens	P004412154		154
AP00085	0.8475	yes	Vitronectin	pathogenic	Homo sapiens	-5.94648	-1754.38	-3.82217	AP00085	VitronectinHomosapiensuniprotP0400420478pdbNApmid18939994classpathogenicprion_domainFalsemutationsregions380400		Homo sapiens	P040042047		478
AP00086	0.9176	yes	Fiber protein	functional amyloid	Human adenovirus 2	-8.35918	-2829.71	-4.86205	AP00086	FiberproteinHumanadenovirus2uniprotP03275pdb1QIUpmid1068343415513921classfunctionalamyloidprion_domainFalsemutationsregions355396		Human adenovirus 2	P03275		582
AP00087	0.7376	yes	Osmotically-inducible lipoprotein B	not known	Escherichia coli K12	-4.04669	-120.961	-2.4686	AP00087	OsmoticallyinduciblelipoproteinBEscherichiacoliK12uniprotP0ADA72472pdbNApmid1463722classnotknownprion_domainFalsemutationsregions2844		Escherichia coli K12	P0ADA72472		72
AP00088	0.7222	yes	Viral protease VP4	functional amyloid	Avibirnavirus infectious bursal disease virus	-8.19762	-1011.93	-4.16431	AP00088	ViralproteaseVP4AvibirnavirusinfectiousbursaldiseasevirusuniprotP61825513755pdbNApmid26440769classfunctionalamyloidprion_domainFalsemutationsregions238243		Avibirnavirus infectious bursal disease virus	P618255137		1012
AP00089	0.8831	yes	Biofilm-associated protein, Bap	functional amyloid	Staphylococcus epidermidis	-9.71267	-13070.8	-4.84281	AP00089	BiofilmassociatedproteinBapStaphylococcusepidermidisuniprotQ4ZHU1442742pdbNApmid24354773classfunctionalamyloidprion_domainFalsemutationsregions10991105		Staphylococcus epidermidis	Q4ZHU14427		2742
AP00090	0.8789	yes	Myocilin	pathogenic	Homo sapiens	-8.53627	-2150.02	-4.55513	AP00090	MyocilinHomosapiensuniprotQ9997233504pdb4WXSpmid221973772376483824333014classpathogenicprion_domainFalsemutationsregions97116294305196212394410		Homo sapiens	Q999723350		504
AP00091	0.8873	yes	Prostatic acid phosphatase	pathogenic	Homo sapiens	-7.06437	-1522.26	-4.30016	AP00091	ProstaticacidphosphataseHomosapiensuniprotP1530933386pdb1ND6pmid199950782321525622090109classpathogenicprion_domainFalsemutationsregions5388229254		Homo sapiens	P153093338		386
AP00092	0.6941	yes	Preprodermaseptin S9, DRS S9	functional amyloid	Phyllomedusa sauvagei	-11.2616	-212.557	-8.85655	AP00092	PreprodermaseptinS9DRSS9PhyllomedusasauvageiuniprotQ1EN154669pdbNApmid16401077186370271892953024146759classfunctionalamyloidprion_domainFalsemutationsregions124		Phyllomedusa sauvagei	Q1EN154669		69
AP00093	0.782	yes	p53 tumorsuppressor	pathogenic	Homo sapiens	-7.79869	-1435.36	-3.65232	AP00093	p53tumorsuppressorHomosapiensuniprotP04637pdb3Q01pmid2518127926923710classpathogenicprion_domainFalsemutationsregions250257		Homo sapiens	P04637		393
AP00094	0.8287	yes	Ovalbumin	functional amyloid	Gallus gallus	-9.92867	-1977.04	-5.13518	AP00094	OvalbuminGallusgallusuniprotP010122386pdb1OVApmid21156792classfunctionalamyloidprion_domainFalsemutationsregions3243364381172181		Gallus gallus	P010122386		386
AP00095	0.9176	yes	Transforming growth factor beta-induced protein, TGFBIp, A546T	pathogenic	Homo sapiens	-13.2852	-4112.65	-6.23129	AP00095	TransforminggrowthfactorbetainducedproteinTGFBIpA546THomosapiensuniprotQ15582pdb2VXPpmid25910219classpathogenicprion_domainFalsemutationsregions548565		Homo sapiens	Q15582		683
AP00096	0.7688	yes	Alpha-crystallin A chain	pathogenic	Homo sapiens	-7.50218	-667.626	-3.85911	AP00096	AlphacrystallinAchainHomosapiensuniprotP02489pdbNApmid215525342363144124547912classpathogenicprion_domainFalsemutationsregions6680		Homo sapiens	P02489		173
AP00097	0.8678	yes	Gamma-crystallin D	pathogenic	Homo sapiens	-5.16881	-641.005	-3.68394	AP00097	GammacrystallinDHomosapiensuniprotP07320pdb1H4Apmid2232815623082813classpathogenicprion_domainFalsemutationsregions80163		Homo sapiens	P07320		174
AP00098	0.7547	yes	Hen egg white lysozyme, HEWL	pathogenic	Gallus gallus	-4.37909	-422.753	-3.27715	AP00098	HeneggwhitelysozymeHEWLGallusgallusuniprotP0069819147pdb2VB1pmid23459392classpathogenicprion_domainFalsemutationsregions5462		Gallus gallus	P006981914		147
AP00100	0.7168	yes	Triosephosphate isomerase	biologically not relevant	Homo sapiens	-6.6327	-1216.43	-4.25326	AP00100	TriosephosphateisomeraseHomosapiensuniprotP60174pdb4POCpmid26870617classbiologicallynotrelevantprion_domainFalsemutationsregions5966		Homo sapiens	P60174		249
AP00101	0.5747	yes	Cystatin-B	pathogenic	Homo sapiens	-8.5393	-464.348	-4.73825	AP00101	CystatinBHomosapiensuniprotP04080pdb2OCTpmid206852291802180615048832classpathogenicprion_domainFalsemutationsregions3959808764719598		Homo sapiens	P04080		98
AP00102	0.8451	yes	Acetylcholinesterase, AChE	pathogenic	Homo sapiens	-8.33234	-2755.13	-4.72578	AP00102	AcetylcholinesteraseAChEHomosapiensuniprotP2230332614pdbNApmid1242701412962511classpathogenicprion_domainFalsemutationsregions555568		Homo sapiens	P223033261		614
AP00103	0.8898	yes	Tubulin alpha-1A chain	pathogenic	Homo sapiens	-6.61163	-2046.43	-4.53753	AP00103	Tubulinalpha1AchainHomosapiensuniprotQ71U36pdbNApmid8619814classpathogenicprion_domainFalsemutationsregions353370395401		Homo sapiens	Q71U36		451
AP00104	0.5171	yes	Regulatory protein Cro peptide	biologically not relevant	Enterobacteria phage 434	-3.43602	-41.5462	-2.44389	AP00104	RegulatoryproteinCropeptideEnterobacteriaphage434uniprotP03036pdb2CROpmid10452612classbiologicallynotrelevantprion_domainFalsemutationsregions117		Enterobacteria phage 434	P03036		71
AP00105	0.806	yes	4F2 cell-surface antigen heavy chain	not known	Homo sapiens	-14.4057	-3067.89	-4.86966	AP001054	F2cellsurfaceantigenheavychainHomosapiensuniprotP08195pdb2DH2pmid2560094526088800classnotknownprion_domainFalsemutationsregions334339		Homo sapiens	P08195		529
AP00106	0.8902	yes	60 kDa SS-A/Ro ribonucleoprotein	not known	Homo sapiens	-8.34785	-2820.82	-5.24315	AP0010660	kDaSSARoribonucleoproteinHomosapiensuniprotP10155pdbNApmid2560094526088800classnotknownprion_domainFalsemutationsregions126131		Homo sapiens	P10155		538
AP00108	0.7818	yes	ADan peptide	pathogenic	Homo sapiens	-7.19851	-185.319	-5.45056	AP00108	ADanpeptideHomosapiensuniprotQ9Y287pdbNApmid10781099classpathogenicprion_domainFalsemutationsregions134		Homo sapiens	Q9Y287		266
AP00109	0.6626	yes	Cn-AMP2	functional amyloid	Cocos nucifera	-6.00722	-58.2332	-5.29393	AP00109	CnAMP2CocosnuciferauniprotP86706pdbNApmid2702820425234689classfunctionalamyloidprion_domainFalsemutationsregions111		Cocos nucifera	P86706		11
AP00110	0.7742	yes	Amyloid lambda 6 light chain variable region PIP, 6aJL2, mutant	pathogenic	Homo sapiens	-5.44302	-401.218	-3.5823	AP00110	Amyloidlambda6lightchainvariableregionPIP6aJL2mutantHomosapiensuniprotQ96JD1pdb5C9Kpmid19941869classpathogenicprion_domainFalsemutationsregions		Homo sapiens	Q96JD1		112
AP00111	0.7742	yes	Amyloid lambda 6 light chain IGLV6-57	pathogenic	Homo sapiens	-5.37317	-454.191	-3.52086	AP00111	Amyloidlambda6lightchainIGLV657HomosapiensuniprotA0A075B6I220148pdbNApmid1963685424107228classpathogenicprion_domainFalsemutationsregions		Homo sapiens	A0A075B6I2		117
AP00112	0.7579	yes	Spore coat-associated protein N TasA	functional amyloid	Bacillus subtilis	-6.09592	-771.807	-3.29832	AP00112	SporecoatassociatedproteinNTasABacillussubtilisuniprotP5450728261pdbNApmid2008067123632024classfunctionalamyloidprion_domainFalsemutationsregions		Bacillus subtilis	P545072826		261
AP00113	0.914	yes	HNRPDL	pathogenic	Homo sapiens	-5.89497	-1392.61	-3.31573	AP00113	HNRPDLHomosapiensuniprotO14979pdbNApmid26160665classpathogenicprion_domainTruemutationsregions		Homo sapiens	O14979		420
AP00114	0.7879	yes	Miraculin-like protein	functional amyloid	Murraya koenigii	-9.63039	-1025.24	-5.39599	AP00114	MiraculinlikeproteinMurrayakoenigiiuniprotD2YW43pdb3ZC9pmid24265134classfunctionalamyloidprion_domainFalsemutationsregions		Murraya koenigii	D2YW43		190
AP00115	0.7275	yes	Leukocyte cell-derived chemotaxin 2, LECT2	pathogenic	Homo sapiens	-5.7469	-479.892	-3.60821	AP00115	Leukocytecellderivedchemotaxin2LECT2HomosapiensuniprotO1496019151pdbNApmid24415538classpathogenicprion_domainFalsemutationsregions		Homo sapiens	O149601915		151
AP00116	0.7788	yes	DewA class I hydrophobin	functional amyloid	Aspergillus nidulans	-5.407	-362.088	-3.09477	AP00116	DewAclassIhydrophobinAspergillusnidulansuniprotP5275019135pdb2LSHpmid23137797classfunctionalamyloidprion_domainFalsemutationsregions		Aspergillus nidulans	P527501913		135
AP00117	0.7933	yes	Pub1	functional prion	Saccharomyces cerevisiae	-7.48531	-1768.43	-3.91245	AP00117	Pub1SaccharomycescerevisiaeuniprotP325882453pdbNApmid1934519323926098255493232011865924981173classfunctionalprionprion_domainTruemutationsregions		Saccharomyces cerevisiae	P325882453		453
AP00118	0.8873	yes	Meiotic activator Rim4	functional prion	Saccharomyces cerevisiae	-6.60335	-2757.76	-3.86783	AP00118	MeioticactivatorRim4SaccharomycescerevisiaeuniprotP38741pdbNApmid1934519326411291classfunctionalprionprion_domainTruemutationsregions		Saccharomyces cerevisiae	P38741		713
AP00119	0.6331	yes	fapC	functional amyloid	Pseudomonas sp. UK4	-5.83258	-798.912	-3.53501	AP00119	fapCPseudomonasspUK4uniprotC4IN7025250pdbNApmid23504942classfunctionalamyloidprion_domainFalsemutationsregions		Pseudomonas sp. UK4	C4IN702525
AP00120	0.7356	yes	fapB	functional amyloid	Pseudomonas sp. UK4	-5.50632	-559.728	-3.41298	AP00120	fapBPseudomonasspUK4uniprotC4IN6919182pdbNApmid23504942classfunctionalamyloidprion_domainFalsemutationsregions		Pseudomonas sp. UK4	C4IN691918
AP00121	0.7628	yes	Single major sheath protein, MspA	functional amyloid	Methanosaeta thermophila PT	-9.48236	-2414.74	-4.19954	AP00121	SinglemajorsheathproteinMspAMethanosaetathermophilaPTuniprotA0B829pdbNApmid26109065classfunctionalamyloidprion_domainFalsemutationsregions		Methanosaeta thermophila PT	A0B829		575
AP00122	0.7768	yes	S100A8	pathogenic	Homo sapiens	-8.8301	-525.175	-5.64705	AP00122	S100A8HomosapiensuniprotP05109pdbNApmid240985422248913219440546classpathogenicprion_domainFalsemutationsregions		Homo sapiens	P05109		93
AP00123	0.5499	yes	S100A9	pathogenic	Homo sapiens	-6.25861	-423.653	-3.71625	AP00123	S100A9HomosapiensuniprotP06702pdbNApmid240985422248913219440546classpathogenicprion_domainFalsemutationsregions		Homo sapiens	P06702		114
AP00125	0.8591	yes	PB1-F2 C-terminal domain	functional amyloid		-7.13352	-403.351	-4.48168	AP00125	PB1F2CterminaldomainInfluenzaAvirusuniprotQ0HD51pdbNApmid26601953classfunctionalamyloidprion_domainFalsemutationsregions5390			Q0HD51		90
AP00002	0.4847	no	Calcitonin	pathogenic	Homo sapiens	-3.30126	-88.4614	-2.76442	AP00002	CalcitoninHomosapiensuniprotP0125885116pdb2JXZpmid120959971746874723395606classpathogenicprion_domainFalsemutationsregions6111520	CalcitoninHomosapiensuniprotP0125885116pdb2JXZpmid120959971746874723395606classpathogenicprion_domainFalsemutationsregions6111520	Homo sapiens	P012588511		141
AP00024	0.3637	no	Insulin Chain A	pathogenic	Homo sapiens	-6.98596	-128.368	-6.11275	AP00024	InsulinChainAHomosapiensuniprotP0130890110pdb1ZNJpmid633729417468747classpathogenicprion_domainFalsemutationsregions1318	InsulinChainAHomosapiensuniprotP0130890110pdb1ZNJpmid633729417468747classpathogenicprion_domainFalsemutationsregions1318	Homo sapiens	P013089011		110
AP00047	0.2532	no	Ice-structuring protein A	functional amyloid	Pseudopleuronectes americanus	-1.61613	-32.1354	-0.868524	AP00047	IcestructuringproteinAPseudopleuronectesamericanusuniprotP040024581pdb1WFBpmid12524307classfunctionalamyloidprion_domainFalsemutationsregions137	IcestructuringproteinAPseudopleuronectesamericanusuniprotP040024581pdb1WFBpmid12524307classfunctionalamyloidprion_domainFalsemutationsregions137	Pseudopleuronectes americanus	P040024581		82
AP00072	0.3197	no	Major cell-surface adhesin PAc, P1	functional amyloid	Streptococcus mutans	-1.90325	-14.3759	-0.359398	AP00072	MajorcellsurfaceadhesinPAcP1StreptococcusmutansuniprotP11657848887pdbNApmid23082034classfunctionalamyloidprion_domainFalsemutationsregions140	MajorcellsurfaceadhesinPAcP1StreptococcusmutansuniprotP11657848887pdbNApmid23082034classfunctionalamyloidprion_domainFalsemutationsregions140	Streptococcus mutans	P116578488		1565
AP00076	0.3835	no	Defensin-like protein 1 C-terminal peptide, C65A_C74A_C76A	functional amyloid	Raphanus sativus	-3.58821	-47.3132	-2.49017	AP00076	Defensinlikeprotein1CterminalpeptideC65A_C74A_C76ARaphanussativusuniprotP69241pdb1AYJpmid23665069classfunctionalamyloidprion_domainFalsemutationsregions119	Defensinlikeprotein1CterminalpeptideC65A_C74A_C76ARaphanussativusuniprotP69241pdb1AYJpmid23665069classfunctionalamyloidprion_domainFalsemutationsregions119	Raphanus sativus	P69241		80
AP00099	0.4733	no	Merozoite surface protein 2, MSP2	functional amyloid	Plasmodium falciparum	-6.66973	-510.715	-2.59246	AP00099	Merozoitesurfaceprotein2MSP2PlasmodiumfalciparumuniprotJ7GMN219215pdbNApmid2054207622304430classfunctionalamyloidprion_domainFalsemutationsregions815	Merozoitesurfaceprotein2MSP2PlasmodiumfalciparumuniprotJ7GMN219215pdbNApmid2054207622304430classfunctionalamyloidprion_domainFalsemutationsregions815	Plasmodium falciparum	J7GMN21921		215
AP00107	0.4898	no	ABri peptide	pathogenic	Homo sapiens	-5.68084	-165.482	-4.86713	AP00107	ABripeptideHomosapiensuniprotQ9Y287pdbNApmid1039124210818498classpathogenicprion_domainFalsemutationsregions134	ABripeptideHomosapiensuniprotQ9Y287pdbNApmid1039124210818498classpathogenicprion_domainFalsemutationsregions134	Homo sapiens	Q9Y287		266
AP00124	0.431	no	Human α-defensin 6, HD6	functional amyloid	Homo sapiens	-7.67253	-233.354	-7.29232	AP00124	Humandefensin6HD6HomosapiensuniprotQ0152469100pdb1ZMQpmid227222512715174325158166classfunctionalamyloidprion_domainFalsemutationsregions132	Humandefensin6HD6HomosapiensuniprotQ0152469100pdb1ZMQpmid227222512715174325158166classfunctionalamyloidprion_domainFalsemutationsregions132	Homo sapiens	Q015246910		100
