# Supplementary material for: Bioinformatic assessment of the potential amyloidogenicity of the human and evolutionarily more ancient proteomes
Source: Biochem J. 2026 Jul 2;483(8):1337–55. doi: 10.1042/BCJ20250336 (PMC13329290; doi:10.1042/BCJ20250336)
Supplement: Supplementary Tables S1-S3 [file BCJ-2025-0336_supp.zip › BCJ-2025-0336-s02.xlsx]

## Sheet: amylogram_results_130
Organism	TaxID	Class	Proteome_ID	ProteinCount_Processed	Mean_Protein_Length	Median_Protein_Length	Mean_Amylogram_Score	Median_Amylogram_Score
Natrinema ejinorense	373386	Archaea	UP000219689	4191	291.1	255	0.804001	0.824573
Natrialba magadii (strain ATCC 43099 / DSM 3394 / CCM 3739 / CIP 104546 / IAM 13178 / JCM 8861 / NBRC 102185 / NCIMB 2190 / MS3)	547559	Archaea	UP000001879	4203	292.1	259	0.802873	0.826395
Halorientalis regularis	660518	Archaea	UP000199076	4204	277.4	233	0.796653	0.819498
Haloarcula saliterrae	2950534	Archaea	UP001259659	4206	286.3	245	0.803225	0.825117
Haloarcula mannanilytica	2509225	Archaea	UP000304382	4215	287.5	250	0.8044	0.824573
Halopiger xanaduensis (strain DSM 18323 / JCM 14033 / SH-6)	797210	Archaea	UP000006794	4221	292	255	0.799218	0.820583
Natronorubrum thiooxidans	308853	Archaea	UP000185936	4231	282	245	0.800056	0.821551
Haloarcula marismortui (strain ATCC 43049 / DSM 3752 / JCM 8966 / VKM B-1809)	272569	Archaea	UP000001169	4234	283.6	241	0.800154	0.821551
Haloarcula japonica (strain ATCC 49778 / DSM 6131 / JCM 7785 / NBRC 101032 / NCIMB 13157 / TR-1)	1227453	Archaea	UP000011524	4235	283.1	246	0.803131	0.826395
Natrarchaeobius chitinivorans	1679083	Archaea	UP000282323	4237	287.5	250	0.803744	0.830783
Halogeometricum pallidum JCM 14848	1227487	Archaea	UP000011513	4246	287.4	257	0.802328	0.821551
Haloarcula onubensis	2950539	Archaea	UP001268864	4289	288.7	244	0.802158	0.823966
Halosimplex rubrum	869889	Archaea	UP000509667	4307	293.5	253	0.798725	0.819498
Natronococcus amylolyticus DSM 10524	1227497	Archaea	UP000011688	4317	280.6	245	0.802309	0.824573
Natrarchaeobius chitinivorans	1679083	Archaea	UP000281431	4321	290.4	254	0.800589	0.830783
Natronobacterium haloterrestre	148448	Archaea	UP000199161	4334	295.8	258	0.800816	0.821551
Haloarcula sinaiiensis ATCC 33800	662476	Archaea	UP000011659	4338	285.1	241	0.801481	0.823432
Haladaptatus paucihalophilus DX253	797209	Archaea	UP000184203	4339	282.8	248	0.805275	0.830159
Salinirubellus salinus	1364945	Archaea	UP001057580	4358	290.5	252	0.804702	0.825117
Haloterrigena gelatinilytica	2741724	Archaea	UP001016761	4359	284.6	249	0.798899	0.820583
Halogeometricum salsisoli	2950536	Archaea	UP001257060	4365	291.2	258	0.803149	0.825117
Haloarcula californiae ATCC 33799	662475	Archaea	UP000011687	4369	282.8	240	0.80146	0.821551
Haloarcula quadrata	182779	Archaea	UP000268233	4371	275.5	236	0.799188	0.821264
Natrialba taiwanensis DSM 12281	1230458	Archaea	UP000011648	4374	287.5	254	0.801336	0.821551
Natrialba aegyptia DSM 13077	1227491	Archaea	UP000011591	4399	286.7	253	0.799831	0.820583
Natronolimnohabitans innermongolicus JCM 12255	1227499	Archaea	UP000011602	4400	285	249	0.800127	0.820583
Natronococcus jeotgali DSM 18795	1227498	Archaea	UP000011531	4417	271.6	232	0.796631	0.819498
Halosimplex carlsbadense 2-9-1	797114	Archaea	UP000011626	4458	294	253	0.801301	0.820583
Natronorubrum texcoconense	1095776	Archaea	UP000198882	4464	291.7	257	0.804046	0.829431
Salinigranum rubrum	755307	Archaea	UP000236584	4473	282.6	246	0.806464	0.830783
Halogranum rubrum	553466	Archaea	UP000199607	4515	290.5	257	0.806753	0.833013
Halorussus limi	2938695	Archaea	UP000830729	4521	288.5	250	0.801181	0.820583
Haloterrigena salina JCM 13891	1227488	Archaea	UP000011657	4563	288.3	253	0.800138	0.821551
Halogeometricum luteum	2950537	Archaea	UP001254813	4569	288.4	253	0.803426	0.821551
Natrinema salsiterrestre	2950540	Archaea	UP001154061	4600	289.3	249	0.800018	0.821551
Halopiger aswanensis	148449	Archaea	UP000283805	4631	297.2	259	0.802777	0.825117
Haloarcula rubra	2487747	Archaea	UP001430377	4663	285.7	247	0.801679	0.821551
Natronorubrum tibetense GA33	1114856	Archaea	UP000011599	4671	288.7	247	0.801465	0.822622
Natrinema salaciae	1186196	Archaea	UP000199114	4688	289.1	249.5	0.799645	0.821551
Haloterrigena salifodinae	2675099	Archaea	UP000637819	4728	290	255	0.801718	0.821551
Natronococcus pandeyae	2055836	Archaea	UP000766904	4930	291.2	255	0.806108	0.82935
Halosimplex pelagicum	869886	Archaea	UP000509346	4954	291.8	248	0.79848	0.820583
Haloarcula nitratireducens	2487749	Archaea	UP001430455	5094	280.1	244.5	0.798375	0.820583
Candidatus Lokiarchaeum ossiferum	2951803	Archaea	UP001208689	5112	345.2	279	0.836037	0.862682
Haloterrigena turkmenica (strain ATCC 51198 / DSM 5511 / JCM 9101 / NCIMB 13204 / VKM B-1734 / 4k)	543526	Archaea	UP000001903	5113	288.3	255	0.798993	0.820583
Halorientalis persicus	1367881	Archaea	UP000198775	5137	274.4	223	0.79375	0.815982
Halogranum amylolyticum	660520	Archaea	UP000199126	5247	274.2	240	0.801491	0.827559
Haladaptatus litoreus	553468	Archaea	UP000186914	4885	265.1	225	0.797949	0.821551
Natronoglomus mannanivorans	2979990	Archaea	UP001320972	4924	303	261	0.806464	0.830783
Fibrella forsythiae	2817061	Gram-negative	UP000664628	6436	348.5	284	0.824594	0.850756
Dyadobacter endophyticus	1749036	Gram-negative	UP000600214	6490	362.7	295	0.831049	0.853291
Chitinophaga oryzae	2725414	Gram-negative	UP000503144	6491	381.1	299	0.830022	0.850756
Chitinophaga rupis	573321	Gram-negative	UP000198984	6498	384.6	301	0.831701	0.853291
Chitinophaga agrisoli	2607653	Gram-negative	UP000324611	6502	376.2	300	0.830018	0.850756
Mucilaginibacter angelicae	869718	Gram-negative	UP001589828	6509	358.7	289	0.831969	0.851828
Dyadobacter psychrotolerans	2541721	Gram-negative	UP000294850	6512	352.4	287	0.833739	0.854631
Niastella populi	550983	Gram-negative	UP000192276	6536	361.3	287	0.829711	0.850756
Chitinophaga sancti	1004	Gram-negative	UP001326715	6538	374.9	293	0.832977	0.853291
Chitinophaga fulva	2728842	Gram-negative	UP000583266	6544	380.9	298	0.833221	0.853291
Mucilaginibacter rubeus	2027860	Gram-negative	UP000663940	6575	337.3	273	0.828309	0.850756
Fibrisoma montanum	2305895	Gram-negative	UP000283523	6449	356.8	293	0.829092	0.850756
Chitinophaga varians	2202339	Gram-negative	UP000570474	6585	384.8	301	0.832113	0.850756
Spirosoma validum	2771355	Gram-negative	UP000653797	6646	357.3	296	0.830161	0.850756
Pedobacter steynii	430522	Gram-negative	UP000183200	6670	367.8	293	0.834376	0.855572
Pedobacter caeni	288992	Gram-negative	UP000184287	6683	356.6	289	0.836028	0.855678
Chitinophaga arvensicola	29529	Gram-negative	UP000199310	6691	375.9	308	0.834426	0.853291
Haliscomenobacter hydrossis (strain ATCC 27775 / DSM 1100 / LMG 10767 / O)	760192	Gram-negative	UP000008461	6704	382.3	304	0.836925	0.856285
Niastella yeongjuensis	354355	Gram-negative	UP000192610	6725	368	294	0.83519	0.855572
Chryseolinea soli	2321403	Gram-negative	UP000266183	6758	362.4	286	0.83365	0.853291
Chitinophaga silvisoli	2291814	Gram-negative	UP000261174	6776	363.8	286	0.832012	0.853291
Chryseolinea serpens	947013	Gram-negative	UP000184212	6790	364.4	287	0.833154	0.853291
Dyadobacter frigoris	2576211	Gram-negative	UP000304900	6805	347.8	287	0.835558	0.855678
Flammeovirga aprica JL-4	694437	Gram-negative	UP000576082	6824	386.9	300	0.840863	0.862682
Chitinophaga hostae	2831022	Gram-negative	UP000676386	6826	381.1	306	0.833106	0.853291
Chitinophaga ginsengisoli	363837	Gram-negative	UP000240978	6839	368.2	291	0.83067	0.853291
Chitinophaga eiseniae	634771	Gram-negative	UP000190367	6844	377	295	0.827519	0.850756
[Clostridium] asparagiforme DSM 15981	518636	Gram-positive	UP000004756	6817	278.7	251	0.801243	0.830951
Paenibacillus oralis	2490856	Gram-positive	UP000267017	6835	320.4	286	0.824152	0.850756
Paenibacillus phyllosphaerae	274593	Gram-positive	UP000570361	6839	337.1	291	0.825399	0.850756
Paenibacillus aurantiacus	1936118	Gram-positive	UP001589747	6842	331	286	0.82115	0.845225
Brevibacillus reuszeri	54915	Gram-positive	UP000319578	6851	292.2	264	0.823112	0.850756
Caulobacter phage CcrSC	2283272	Virus	UP000259683	500	175	126.5	0.752113	0.772354
Chrysochromulina ericina virus CeV-01B	3070830	Virus	UP000203826	512	279.6	196	0.815053	0.850756
Caulobacter phage CcrBL9	2283270	Virus	UP000259421	517	172	123	0.752476	0.769671
White spot syndrome virus (isolate Shrimp/China/Tongan/1996)	654913	Virus	UP000000327	524	237.1	95	0.799528	0.833013
Yersinia phage fHe-Yen9-04	2052742	Virus	UP000240931	531	202.6	146	0.801598	0.822622
Brazilian cedratvirus IHUMI	2126980	Virus	UP000273054	533	241.7	196	0.819611	0.844443
Klebsiella phage vB_KleM_RaK2	1147094	Virus	UP000007524	534	195.5	137.5	0.800661	0.82004
Cedratvirus kamchatka	2716914	Virus	UP001224087	538	235.6	184	0.808879	0.836411
Cafeteria roenbergensis virus (strain BV-PW1)	693272	Virus	UP000029781	544	340	244.5	0.822215	0.855524
Cronobacter phage vB_CsaM_GAP32	1141136	Virus	UP000000457	545	198	144	0.789962	0.814588
Serratia phage BF	1962671	Virus	UP000221837	549	196.8	142	0.794533	0.810891
phage Lak_Megaphage_RVC_AP1_GC26	3109224	Virus	UP001346559	549	273.9	186	0.805047	0.830159
Escherichia phage PBECO4	1273738	Virus	UP000011158	551	184.2	131	0.787859	0.814588
Brevundimonas phage vB_BpoS-Marchewka	2948604	Virus	UP001056634	553	185.3	125	0.751541	0.771556
Pectobacterium phage vB_PcaM_CBB	2772511	Virus	UP000223891	555	193.8	140	0.79136	0.811999
Brevundimonas phage vB_BpoS-Domovoi	2948598	Virus	UP001057221	559	185.6	127	0.747649	0.764966
Brevundimonas phage vB_BpoS-Kabachok	2948600	Virus	UP001056685	564	185.7	128	0.749376	0.767641
Cedratvirus A11	1903266	Virus	UP000201465	574	267.5	224	0.824672	0.846552
phage Lak_Megaphage_RVC_AP3_GC26	3109225	Virus	UP001348805	579	276.4	182	0.803236	0.821551
Escherichia phage 121Q	1555202	Virus	UP000029889	611	175.5	122	0.785947	0.810156
Cedratvirus lausannensis	2023205	Virus	UP000274850	643	246.4	205	0.818939	0.841148
Tetraselmis virus 1	2060617	Virus	UP000244773	653	319	202	0.809228	0.840706
Bacillus phage G	2884420	Virus	UP000009273	675	214.8	150	0.801145	0.821551
Agrobacterium phage Atu_ph07	2024264	Virus	UP000223025	714	188.3	118	0.782458	0.800874
phage Lak_Megaphage_Sonny	3109229	Virus	UP001358193	739	270	220	0.816911	0.838393
Paramecium bursaria Chlorella virus 1	10506	Virus	UP000000862	794	171.8	104	0.78391	0.808527
Chlorovirus heliozoae	322019	Virus	UP000202420	860	169.2	112	0.755189	0.777878
Paramecium bursaria Chlorella virus NY2A	46021	Virus	UP000202419	873	179.6	108	0.781137	0.799646
Moumouvirus australiensis	2109587	Virus	UP000289600	882	356.5	285.5	0.841137	0.862682
Acanthamoeba polyphaga moumouvirus	1269028	Virus	UP000201640	894	325	258	0.840258	0.862682
Acanthamoeba polyphaga mimivirus	212035	Virus	UP000001134	909	375.9	304	0.842199	0.862682
Pandoravirus macleodensis	2107707	Virus	UP000249758	926	404.4	363	0.812004	0.821551
Acanthamoeba polyphaga mimivirus Kroon	3069720	Virus	UP000240461	930	378.4	317.5	0.840532	0.862682
Moumouvirus goulette	1247379	Virus	UP000241071	970	313.6	254.5	0.83118	0.862682
Acanthamoeba polyphaga mimivirus	212035	Virus	UP000201519	979	356.6	289	0.833127	0.862682
Powai lake megavirus	1842663	Virus	UP000241365	996	358.8	300.5	0.844402	0.862682
Pandoravirus neocaledonia	2107708	Virus	UP000249287	1081	382	338	0.802359	0.819498
Pandoravirus celtis	2568002	Virus	UP001237152	1182	379.8	335.5	0.807377	0.819498
Bodo saltans virus	2024608	Virus	UP000240325	1186	326.4	264.5	0.822441	0.862682
Orpheovirus IHUMI-LCC2	2023057	Virus	UP000236316	1199	271.2	230	0.841503	0.862682
Tupanvirus soda lake	2126985	Virus	UP000240399	1331	329.5	258	0.830346	0.862682
Pandoravirus japonicus	2823154	Virus	UP001253637	1355	314.2	250	0.782661	0.800449
Pandoravirus salinus	1349410	Virus	UP000204584	1430	384	358.5	0.806962	0.824573
Yasminevirus sp. GU-2018	2420051	Virus	UP000594342	1537	406.4	322	0.83018	0.855933
Pandoravirus inopinatum	1605721	Virus	UP000202511	1839	295.1	241	0.796325	0.802993
Pandoravirus dulcis	1349409	Virus	UP000201566	1070	396.7	354	0.80227	0.819498
Tupanvirus deep ocean	2126984	Virus	UP000241719	1250	334	265	0.827012	0.856114
Cotonvirus japonicus	2811091	Virus	UP001321479	1302	339.9	287	0.838769	0.862682
Fadolivirus FV1/VV64	3070911	Virus	UP001162001	1428	331.6	262	0.830554	0.853291
