# Supplementary material for: Bioinformatic assessment of the potential amyloidogenicity of the human and evolutionarily more ancient proteomes
Source: Biochem J. 2026 Jul 2;483(8):1337–55. doi: 10.1042/BCJ20250336 (PMC13329290; doi:10.1042/BCJ20250336)
Supplement: Supplementary Tables S1-S3 [file BCJ-2025-0336_supp.zip › BCJ-2025-0336-s03.xlsx]

## Sheet: random_amylo1000_results
ID	AmyloGram_Score	Sequence
Random_0001	0.811999	AWDMVGMMTRDYLQQNAIWNWTGAPVIQCQNTWGLGWAPNYLNLPPTNRECKKDQDDEHYTPLVRFVHCNPMEFASVDIWAAVPKCHMFNYKHVENKDSQ
Random_0002	0.875486	IQGGEMMFQAHGHFPFIFMWPVNSWRMHEWKHMTFWGIIPSQEPKRTDRSFIVCDKYSEPNPSERAMMFFFPEIAVTRWTCCHFEANPTLTVHTNYQMEW
Random_0003	0.870777	IEWKYEFFWTIYWSAVYCYWGNATYGWCSDFLLAGIPWNWSDRAPQMYVNRGCGMYYYLVPVYIEQSVLLGMNYCIMGQDWTTMLNVMHGTLYSWWLHHR
Random_0004	0.56075	WCSNYNNSCDCFIKCINAVPCSELKHMDQYGGWVCGVEPWAAIDWTPHFAMGHMEMSRNPACPYKWNCTPHWQNVTGHHEVGMKCPCDIMMAMIENTRNS
Random_0005	0.819498	PFICHCKWNGCHPLPPIIECYLQFNRMGPVCARHNWWANNSKAGLSGGKITFQDRKTDCFCGSYIKPQNEKCSGYWWYSTGGNYLFQVLQWVDIIQSQHC
Random_0006	0.759659	GNFLMTAKNCCIDNVVMCCFPIRVNVTALLTYLCVSGFGPSDTAMCFSTPTSMNHTGPDCAQIDSRYQICMVQAVMQMFILFHLEWVEGFWIPQNFNKVF
Random_0007	0.727394	AEHHSMVLDEACEHSMQLWYDGTRWPLGGMMCKYQMVFQNQRANTGAHFVFWQQVQPQELLSSTMAQAYFTHHREQIECTFVFDTTFRNGARTRPWGDAR
Random_0008	0.621508	HKSSCFMRNRAEKYTFLQRMRCCPRKQQWESGEIFCVREWYGPDCLIILQMSVACDLIDECENFRHFWQYRQNSNYFHPHTRFDDYALMPQKIPNTDVMK
Random_0009	0.811999	MAFAQTMAVKQLSFPIVIILNWEKYICRTNYILPVTSSIFVPQKFDWSTPMDSCNDCWLSHQLGWLTDHHLKGDQYKIPWVYKMYEHLFPPYLLEVSVYA
Random_0010	0.676159	QWFFYHFHCAMQDDLDYSCKHPHIFQQNLYYLFNRCHMQQCTDEGEEHCAADGSSQMWPWAMTFLKNAMSFKLVIWMDCDMFTNLNIRPRLSQIKGPIGT
Random_0011	0.773802	AIVHYEWCGVMDNCPWRYTCEVGFHMYTPITFTRVSGYEETKKVYVPQFRQSNGRDQRDQHTQRWWVRTMYMQLHWNYMGLTRWFSKHDMEWKFSTAGLR
Random_0012	0.680682	AKTLNINSWKCVEKPEPYAQNSYWKWPQGRCGWQAGARQKNGMSGSQHCYASPKEQYQQKAWICSKFQIHLLTYRWWYQWWMACHIWEDNMPIGVAWWKM
Random_0013	0.711055	ETYNSKKSLEDFECPCSLKGATQTSSYHPYQNHWQRPYKSLKRLDAMQCQDHVSECFMANFQDISMRQGKENLHAPSHSDTHKSANVVWHCMNPYCENWV
Random_0014	0.498391	RAEIRLEAAQLNVTDLMFVPMPLPRQMMDTVQMYHGPWLRFCQSCWAKQNSIYKSQVLVKQLEKIWTQKLFVPQPVPMYAHFARQYKGMEDIDLNNEPGF
Random_0015	0.73208	WWKTRIRWEGQAEPKQKDKNVLQHIQLDYVMKGGCQKIMGNHESYEPVTIPCTACKDGIKACWYADMQIGVNMATMMDFDKLNVVQYRLNNLHATKWSIL
Random_0016	0.869243	CIWASGQWEMLVMYDQIDLLNGWWTIWKHTQLYRMIWGHHLLMMMFREWTVLMLRNEFGMIHLKHAHQNESNMWRQAQKDQWKHVLNHEAIEMTEIAVAL
Random_0017	0.726625	VAKGCCHKDLDYQFQEQDHPNMRPHTFLCDWYLKDDGSQTYNNPDYKHVPYQQSGKFDRVVATNYVDLMQAAYECIIHTCRYEGIPNELMGGEHFWLSQG
Random_0018	0.624234	PTEMELWKNSGEEYEITFQCGMEPVGDNRHLKNMMTKNAFQISAPPSWLYHCHGQKIMRLHLAWKLSLVNKDYEYRPGWHRRIEGQSRLFGQKYMISYRA
Random_0019	0.845787	YHRQADEMDCVMWYPREDSLDPACQWPECQNAFIYISYVPGVCTPITEPGEHWAHMDPDMFPEVSLHSGFVTTIFASAQRARPDWGRQIYDLTQQQWHQN
Random_0020	0.655023	HYASIWLAIMPGLHETVPKCYERCFSIHYPFSWNPHPKSSACHAPETFAWRGKSENFGAQSQRSWLCALMYVPQDGDTGKGQEHDLQSKVTVVETRTVAE
Random_0021	0.773881	PGKEVASRVNDFWCPAIANTAFAEVTHHAVLNIFLLIRWFYPHWEFFFTEQFHWENMICCMCGYICAVKRTGIQAAFPPFYACRWGKTEGPVGCRDRHET
Random_0022	0.862848	HPYHKCVDLFNPWIWMQATIDLSYRSICDCIYTQAEGRWKPFASRPCIYYNRPAQKMLHRRKVWRVNWFFSQGCRSILHYVVVLYIDDIEWEFAYVEFHD
Random_0023	0.758242	TVSEFHNDDTRCASTDQCNHFYNMLVCLIGGHACTSFCILFKFTEIEQGSGAYCYNWYHYELLPLSMKLWKLPPSIQGYEPTFIESKSHAWNTCSHYLRS
Random_0024	0.737338	KMTFHHVNACSIMCGVQRNFFFAWTIHKLCANHGTAVMKYHGSNFCIFATGYWGRDEMQRCWFACMFIWSENTWGPDEKWFKRPWCGHNWMRCLIWGSRC
Random_0025	0.809268	HKAGTGASRMWYKANFKSAQYGEYMDDKNLPICQVRWLDCRIEQLVESATGVVKWSYIEYPVCLISAEHMLISISATVSSREVCVRPCDGCVNKCYVFSL
Random_0026	0.731625	YYMMRKNKMAILSICHTGVGTGSETWLQYKPSRYDNRKIIKIVQQGYYAFFHDGLCNKMLPNVNNEYDICHEIQAGVIMCNWHMPKVLPDTLACEWEHNG
Random_0027	0.749869	VFHHAQMQFEQHRCCKKKPHENRWRPTVHVIWHAFRRGVMEPKKMQFEGRMQDWTDHESLESAMWGIGPSIEMSNKITRIYNPQHNFSQSLSGYICACIL
Random_0028	0.582445	LNTTSKCDCVDRQQHVNMMGKTVLEDDVVCRTYMPTLMVNHAHVRCCTLTKGMQKYDFTSKHEACIARLDQPAPLCDFWCVHIMNRAIYRPPMMLCLETD
Random_0029	0.75461	RCDFASTPIVCSDVMIYMHITWPGYPRHIINYWQKHHLAGMCPECEEQENIYEPRETWPWYYHGNRESCLIHDFDNLWLQANFFERIIYHYIMSTDMGQN
Random_0030	0.847503	SPFCFECCPQTCYHTILYYGPNVGKGSESQKKTSQGYIWYNYKLKGHTWECLYSDSSVVTHHAVRIHNMLLWYTLTVGATSTPMNPFYTDVGFTDGDFAY
Random_0031	0.881127	WRACLGLHWCPTEIECPEYAFRHSWDLAAHGGFLPQSWITWIYHPNYPWRNPYMKKFYISYETMTRNMKAVLPSMPPQLSKIIMMTTWYDFSEMQCSRSH
Random_0032	0.758365	HPILECTVKLSNMGRRENLHEPAYESHPYFNMWKMHAISVVLCAQYLCFYTGFPHCWHNVRTALYPLEDDQRCYDICCHCMHFQHCNVDSGPSKDYTFRI
Random_0033	0.576901	RKCNYLTSAVCNLYCTIWSYTNQFAWEFCGSAGMHRWCGYKRQAPPRFTFKFMSCMWAANPWGAKACDPIPTDKSAYEWQKRKKTLLWNKENDRLTSFPG
Random_0034	0.812327	QTKPPKDTFNHLGECERESSVVKTSGAHTGYSYEGWSNQFFYKNYRERDMWLQLMAGIWVNWYCYNYETWMWMWTSRGIFHNACQVRWVPGVKNAEEIFP
Random_0035	0.811999	SIWDRPKWMLVRYNTPRRCRKRWTYESINVFHPCNIYQQNEHCGNQQRNQDTQQQYKMHTIYAAWDLEDYQKIFEETYFEFIYYTDRYFCLQCFMDKMHS
Random_0036	0.649473	MQDKSYIGHMVATNDNHNRFREKDCEYWIAFTYFDFDFCSFRWPTFIKGWDFLYIFILKLKPEKLSKPSMWTHQRRWAQNACQMNTGMPYSGKEFPSWDH
Random_0037	0.720598	SAQYAQPCYSWGVHWGWYAIWILRNTKTSPHHCGVMVTLWMSSRCHPSVLHCVWLMGHKCLKPLHKVAGRTMKSTTKVMSPEWNWGSGKNKLSNWADVPA
Random_0038	0.913175	CPQQDFQCAHGPAAFRPDWYFSQFQSPTESIIKAFHDDVIFISWVIWEVRKTQKEMQSGNNISQGQGTWCGMWKYCGVFNMRARGWQSCSRQGSSWCQFK
Random_0039	0.547324	FSRSPWARMQIYEPWDYHPTMHEMRYGPYWAINLMYRAWMTWYAIPPYAYTENIAMGYMGCHHRWMLMMGAMRASWQKEHPHPDIDYEQCAERYWVEQRE
Random_0040	0.816087	FGTVWLVIYVEVCRAQNNNGFNLMIPAEQILSSVFNNDGCGGAFMMISHYFAWHNMRKEGGMHCVYNWGFAYCVADTMVVMHMCDICNAGCIANDKAGIK
Random_0041	0.786028	MMCKGHYNGNGRRCAYGIWLNCNNANGALHNYTYTGMESWLLQVRTNYRQEEGGWTMDINGTKYKNFHLHSHRVIVASVWMLGVAAQGGLMNFWTGSNDV
Random_0042	0.797714	WPHIPIAMEVPMQIHHFEGQTDVFIGIFCSPYRPMQGNTRLVSYDPDTDPRDNKLVNTVSMAEAIWVEEPWKTVVFYMYIFLGADGKHPGHHSYHVGGQV
Random_0043	0.711139	LCSGECAYNVGPMDGWVYKWFDENTLEDPCQTLEYDHEMLVYCIEVIEPFPPGEFQQEFRFDLGACHLQIDDWTLKIECHKTKGTRMWRAEAAGNMHEFV
Random_0044	0.691776	VPKMTNMALSWKSTVTMGIMDSRSQCLWREEVACPLKPTAPVLQTVIWNITEDFIQEFEVSCQLVIHRRYSQSPVKGDHVCGYPDSSNDPSTYQCLRSHF
Random_0045	0.78925	RMHIIFQFPHMSWNKVPWHWRQEMNCAVVSLPIDKLFYWLSYCSATGTRPGWPEPSFEVCRWMLMWSGFFKDTSQLGFSGTDAQGEGPTLYNSWVRCHRS
Random_0046	0.581915	RDHATFIWKTREAQDTTITLQWMRLDFLDLPNTEYFKADGKSTKSILLDKFEMCFHDYRCKCPCQHGNDRPCATLWYDTGMQPECSDEYWYPPLVFVHDS
Random_0047	0.792105	GPVCGLVHEECDCQQYNNRTYRSKAVIASSKIMFTTSTEQPSCDKFVTNIIYTFWSASLKLNGPQSRTEKYDTRNETTWQHVFIQDWFRDIQYNIVDGMG
Random_0048	0.800255	AYHVWYGCPICERSSTARTERWQNSECDLSVRHGCIEAWCDDTNHHNITSGFLLCKQRHDRHWLWLVNIGTDSAGTVARSTNVPPGFYYFCNSEHLYGEH
Random_0049	0.811999	AIGALICECVYSKMGAKGKGFSFIMTPNWCENTYLAFKSVDTSMIRPEDLEVYHIEQDEMTIEVNKGCHVEIFQQQHQHKTHVITKELNDICMVYVYMYT
Random_0050	0.552392	YAMQIFTWTPRANQWFMVFKDPWNKPEAADDPTSYWYAQSKDQCIVGCEHADNFHRPTLFIMGCKPFRQNFLCCWFCKKRHWSFWQRPYRKVKFEWKREL
Random_0051	0.571617	QNGVVMRERCLQIKMLWFHGKHEDRTIVASRCGVALCGMIFFLAANRCCSEPAYKSQPIHSIASFWYTTSIQVRSHLSHRGYGKCSQEMVPWDEQDEAGL
Random_0052	0.554551	EAGYWCLGYWLKFHLYWVWKYMLCKRNHMENDVRAFCDGYPCKKGHLKAQLSDSHAGEHVLRYTFFYTFHGNAAAHSQMGNYMDDMLKCLYPDAMTNNFN
Random_0053	0.634937	WCPARTMDWAVRGIGINPMSTMFIEYTKISWWFQMERRCDRPSPVGGIRLWQRISNNYKQKFMCHITLMDHSESASRYHRLCMNNPRQPCDHGRTDQNLM
Random_0054	0.883629	PHGAHTTPNFYDCGFEHIDAHNRDHCVCSFGHKEYPCVWQRKVVPAVISWLLLSHTYRVGKWKNVKPCFPCQERTNTIEQNMIPYSDNQKCGESGHNSHW
Random_0055	0.624779	PYMQLWYPWSCVAFAVHIEYLMKCDRAFPIAWKFKTIEIATLNETDKGEMKWHECSRAIEPIIGCTVGGQGVAPTFWTGDTHNSTISTQRAHNGDWRITG
Random_0056	0.435146	QVWMGDNDINHTARVIVRDCIDQSMKHMQGQYTRCDSGRYKLHFKFPTGESWGPDMNSQCCRKDRFMTECHQQPDMLCHLEKDSKDDYANPHDVGMGMHG
Random_0057	0.618318	SLLVEEPPMCCRETTKWTAPHLMGHACCMEIREDYDCYRHACKEDQSYFRAFVIERYLHCNQGNAMIMKMLKPHFSGCFAYCQAAKNGGFFNCVGRHENS
Random_0058	0.737189	IDHADMTVKLHRQSNTACIQMTRAFYLCGLHLLFQPQTMKEELYAPYGYTYSHYSATKTPETISYARLVSMDFECRCHEWVRPKSFMIDTQMKKRMSFFA
Random_0059	0.713898	GNWFDFDWGVIPDQDSMFIIQMKGCSMAKACSNSHDYSELGKTSRRKLWSWCMHWCLCIILKEQPECVDRRPPYTRNKCIHRDFMDSSPMQRDIIWRMFG
Random_0060	0.764182	MVLGYMVSNFKCGFDRFWINSPKTLDHCAIMVDYTFFLAYDQTVCCKYFWAPECTQWDPTHSFRTERQKYVHRTMGPLLIYPWTSWFGCRNSRTEVPYQC
Random_0061	0.697	PAFNRNQYIQARASCAQMIEKKWLYMRLSLGMISDFWCCLFVQSVDFLYCLYGGWHYFIFVVPSFKFTFMSFDQEAVEKLPPECVKVEVGSKRFEYLVRC
Random_0062	0.755427	MSNFPNGFVRMTKHTDMKGPQIENVQHKIHCEVVITELTEYQGFVRFGRKYSWKWALILWITYDSYKLLSPSPEPCIHTCKQAYPMITTIWLKEYKSYPA
Random_0063	0.746786	QHALQEFAQTETYWYFRYYMPPWLHLWNVCTFQSRSRMCGDYFVNWGCQMVQLRGWQGWHLMLSYDTREACAKMGYGSTTARQEGQVQTWEPWDQGDCWP
Random_0064	0.575149	GARNPGSKGVTCWNRMYGCAGEWVGQRSTPWHSPICIRAIVGREICDYSYGTGIVTGCDCDGSHHRFQTDMCVCTIGAWYPRIWWPLPYEFTTHGNYKCI
Random_0065	0.739637	CAAWRLFTQGQPLAWDQRIVRIYIGEGCTVMEPTTFLRHNTVYNPGCLDLVCKIMGHIRTWYSRCKMVCSWQVRCYGPSPWAASECHRAYDTPFWSWLYD
Random_0066	0.814588	KMKNNFCQWQDMKDYQRTLHNIFLLFVQHSFHGDVFPFSIGRMPTNLGLFTFITTYFWHYGTVRVGTHAGFVMSFSPASITPMLMLQENHGIWNWGTLSY
Random_0067	0.869662	QVVKRNAYSTHIAFTEMWYHMFTCKMHEWLDGLFMVHIKHRYMLMSKLQWNCLEPNACRPMPCFRPEHHDTRALIGSQKAQWIVHLKSDKGYFYYWEWWT
Random_0068	0.787862	RRHGQYNILAGYNIFKTWNRCKHCCGLKDKTCHHPNWVDMIMYTHVTERGNRFPDYEHDCFLGEAKGEGHPSIEWHVWQHWGRTESCAGRYNQKMANHCW
Random_0069	0.625402	FHHPVISWPYLFMVYMFARHKCDYLWRRVRSYYTLRHQMVSWCNVMWHPTTPHKWEYREIGWQENGRGTQTMIFFSGEYFRQYIDHADHWMMHMGVIAKE
Random_0070	0.625951	PFDMQHPNIWFWILKWSWGIEIRWKDEWPICMYIWYWMAQVKAMKNTWVTGVPYNPEHEDAFCADCFPCYQTCNNPPSRTCDSPQTWWVRRHCKFPLYMD
Random_0071	0.620059	PNCRQWLPQLPYDSFKWQPRIENPYANVHEWFDFPPWPHFYIQCACGSCLGNEWNDYFAIEGRAPYGSSWFESEWEKHSGCDICFKHDCHFENQIIANRH
Random_0072	0.688074	YRACYQRERYSHFLVTVFFHPVLDTPKGRVWLFTNRSWRQKHASPAAIDCMHIWGLHIAFRKIGYHMLYRKYHEDLMTISPDAYWHHNQGKMAWGQTDED
Random_0073	0.845225	LGSSSDMIRWWIKRRNESVGQLGWPEYYMRLHCRVNYFCNFENKEQHKYCSGGIVNIVYMPGFARCYVGDKRRSMTNEQWVLMKPWDVCNKWLSVSIFPA
Random_0074	0.712342	VTPPIKPFTRNQWADEKYSDRAVGQYRQCGFALYHAGRIKIFHTWYGANHEDVRHKHLTYLNPFWPQKPPEMQRHKFMPCYINLMGLPATTISLNKWHAK
Random_0075	0.742217	WHERHCRWSDQAQQRLRNMAGISYHWNDARKVIMLGFYTKPPQYAKPMGGGNCLECTLSCLIFGFTLRIIIFRKHRLWFHIWMMMPDLCLGWRECELRMA
Random_0076	0.756604	EPHCNLVRPYRSIIPIWFGTLWVHVGANECLWWFCLKSCLPMMFIRTGHYSLNNCEEDNCRLIGFSQFKMYRCTRFTQHYRDSGLQMKDLKDQCFFNMHA
Random_0077	0.779096	QHVWRHENCMYHNWLFHMRYEYEDFPPKREMDQKQHIITEGSGTVICCLLDWHCKSYKVHSGPPKCPLFVYQLAQSDVKWSLPTLDFLQENMPFNCFKYV
Random_0078	0.781211	PNYLYLYWETWFSIRFFARPMVQWIWGYHYIIKIDCNKEDQLQTAKLYCCEKDMGVVNKMDHEKQWWETSEAIKVVVSGLWVSPGEAHLAPFTHEAAKTI
Random_0079	0.807415	WNKPKLWWCVFYQAAWNFNINRCHRNLGTDHRHMFFGWASWYTGMLIAAINDGCACAFDFIDHFMMMLEGVQEAMTANKHCKGTVNKSSWRVLIMNGRPL
Random_0080	0.797141	QCHMRTNREGDMATKKNCYTKRVYGSVTVAFDWCSLRRATKHVQDGPISSHCLAKQNDGHPVARYPNTTPKIDKPAQPYEHEPFILVWQLCGDHSYFWWS
Random_0081	0.873459	FGLQLHQDIVGIPKLQRLGDNCTRLEQAEVRAGKSEEQFEWILFTMSPVQLSYIGPGNPRMASLVAPPCDCNHFHHAQSHQSWENMLTMHEVWWATESET
Random_0082	0.628436	NLYTKVAHVCPFSIPWRGFFLDPYVHAWEKIICTIQPIPYGFYFCIKGPTVFPEIWTCYRDFNYTDDEVHCQRNVSTKTPWEKVVPALCQFFDFLDGAKT
Random_0083	0.5499	HGCYSWHEFGPAEERGLYHDQLFRACKFPIQMAKGIAQFMMCFRYDFMLRNKPNFTDKCCVMHQRKIPCLKTRQHGFAKFDLVRIEYEEFLHMRLKRPQW
Random_0084	0.702515	IMRQENHKDGGETIFQQADEYNPVYYAQVYFPFKDHDMERRACAFAVFVSVQCPFKDWWLSRGAGMKWCVLKCIGNAHTALMDLGGHFFCLWKPIVRKQS
Random_0085	0.875486	FQYHDSWCQTFILHEWKWTKIENVQKAQMQHQMGMDYKIQRNSESCYRTFFKDSVMKWGDVAALRGKEGYSKRLWKKNKHLHRDTDGMGTPDYLNVSKFF
Random_0086	0.459642	HHCMYPQEYMPEAWVPQIRTGGGAQRDVRDFKWEKSFKWCCKLTTKAARLRWADCLDAYPFIHCRRECSQMWHSNRHYAQMGFMRRGPAWRWWTCHVSSE
Random_0087	0.800449	SSDARDQVFTYAMQSQIKVYVMLKKYVQSFKGILTHCDEVDDTDMHMFHVDMAITWFAWAQGGISICHLIAWSQKWTGCMVLERHYFRNVMNVIVLIKRE
Random_0088	0.680554	IAAACYMCEVQVHFMLQPCHGTTLVAYANSCQHGCHHMDCMDINREYGDDKMASVRTHFLRYIRPTNPLINVHRWPLQTCKYFTWYHFEIMIWYKAKRQM
Random_0089	0.769671	TRLWCKGNESQTSEMGQHLSIGYIAWSFDSRIGMLDMWNKYWMATASLTLTAHYPLMWLRRTFMCCMARNWNVLGYMRFQREKCQHNCQSECHDWLWALY
Random_0090	0.680695	VCCVMTICWYITAIWPQGHGVIYKPWNCRYIKLSGEEIWPIKHGAFTDHMHNWSQTSTKETEFSETYLPYRQTICRVNMEVLWEDSTWQTMCKPFVKMPE
Random_0091	0.746646	HGNCPTMWLQSEGQMFSWVNLQGRQFFLCIGHYHTAASLTESEHNGDGLDATSWMFWMECSRFYAVMPPTVKWQNMGGLYIITCAWDRLWDEIMHNIGHN
Random_0092	0.665628	EMDSWADHTNPIIEHLELELNKQECWKSLPASYYNEYMGYARDKLDYQDRPDGYLASGQMLMNSKANATWFKHNRFGSDLQNWMMWTNEVNHWSFEVYNL
Random_0093	0.833013	SKFPSHSPTLYLNLMVKYYAMGRSHKWYGPMQVYCAKYNTDGDAEKACRIQYRGFNRPAYKHMVVRPALVMHPRQLFDRCPMHIGGGCFCMIFCIWQITW
Random_0094	0.817062	AQQAFIVGPLEDFMCWEKPDPEVMEKFLVERTANLIEGNAWPLNACATVWEFPFISHEHGAMLHVRWMNSTRLMHILFTNTCQLHSKALLRARNVTHKFQ
Random_0095	0.664619	RAKNTHYAARVPYEFRPLYANWFNSADNGPRYFNFGNGCHCTWFGNWIFHYYTNHWCPDHLHMPDLIFCACGKDNPFNHRVPPFHSNITYTMGYDPCDHT
Random_0096	0.773279	EPPFHHKAGWAWPHREGSRHKNHTYVCQWALVGDEHHNIMHETTSERKSTPDPGVMCGGGEKEMMIMYPKDCESHGCEYPSEWISQEFANLLFEIWAWVS
Random_0097	0.838084	GQLEIFLGPNDWIAEYFQLHPNDTTMLKPNHAFECDMLVKGEIMQLQDRNRKHKQVIKFILSDAMHMDVATLWALCGVFRGFEVAWECWNGHYDTSFPTY
Random_0098	0.647583	REMRCCMYLQDKMGEDSFMVWIYCVKLMQQEDDPDSLFFTGQYHHVFMEEGTWFSHGAHMYGMTDQILNWAWHSNLNIGGHWKELYPKNQMHWAQEARAY
Random_0099	0.821264	QCVGRTNANAAWLDAETGEWADWCWDTWSGDYELNISCMAMSQYLLAPSTMHGSAFKYQLGNFFYVKCTLGHLGTENKHSFAMNNKDIVPGLHLLNPIWR
Random_0100	0.873459	RYWEWIVYRSPMCDIVTWGGWLTCFNTFKSEHFRLEFQNDLKQAYKPFRQWYATHDEQQWYATIYWASAQNELYPMAVFGCENTNGHACNRDNFQWIWCI
Random_0101	0.792151	VHTENYQMMLILNETDQCERKGEHEKSDNVMKICMEVFSMKESADCRNMYKPGYRTCWYWFSNPTIMWGCLDTDGDFAQWFCSSRFYRMSGWELHEPFLC
Random_0102	0.802073	QFFRVLHCDNCITKHPVVPAQGECVWAMSKVGYSVFVEFEDTWCTYIYMFLKFPPIVVQHGWCYVHQCINNHRFGFMCHPAMCDFDNIEFCIAWGGPMHA
Random_0103	0.708061	PLFMNHHFIFWSWCEIWEHGKNDPPDVCYHSYYFGHRQCNVCNLMNWEASTLHYYYRNKEALCEPPWSWHAFFYHNDADQLIKSCGASIKSMPGDCERQT
Random_0104	0.80897	GQKVNRHWWWHTVYGTTQRNIQATFWEQADGKFSRCPCEEWFYDFLHQAAVEEYTPSWCESELMTKWRRCSINHQTVPVDATWQLEFEFGVICVDGNEEC
Random_0105	0.881187	FQSQVPHHYGFRRPFSGMPKSKEPQSDAEFKMLKVNVEDLSVSNGDQPNHRVGYERTCTVLIYQNGQKDCQQFNAGNCEENGMAQCERNHQIKWCGEPCK
Random_0106	0.775971	IIGHLPLEQKRFDTGDNTDKADMVKEPNQEEAEQVCHPELRWTPPSMYPTCRMYQMYVTHSITDYNNPKLYMWTILWTTIWMSHIHYHMYEKEGFFAWDY
Random_0107	0.547342	TEKPTAWRDGYQVGMKRKFTISTHFGQPWYNDQMTLTCFLGRLHREDCKERHFVFVILVKFFTRRWPAQDYMNGQSAENYFTYNSHMEYITPFWAVDCEY
Random_0108	0.723267	RPMGGCEVCLVTMPHFINENFKRSHHAKHMPINYFQHWEEIGEEQWAYDWNDCHGMMQTCSLQEQDHEVVEKTTIQLGRDMCNPVLFCQNCWIVHGKLAG
Random_0109	0.750603	PRCKWWTDIEMHDVLCRMFCIIYEKGSNWQSCLSFRAWTFTLNARDWMFAFLGPFPHIHVEEQETGKHICSACCPPTSVVFLAHNAWVRCPHTMRPTFER
Random_0110	0.439885	SEIRARIALKSLMHTMDEVTFSTSELTWMSQSPVQNELCEPHYEECFRYSAMVNKHKHTKNQDCHDANHMDNYKGGAFCICPFQEETENFVANKRGGLLK
Random_0111	0.685223	VILYCGSAKDRTQRVAFQVSVSIQYNNCLHNTCRVTQRQHSPDPCSVETASGCFVKWHDNAWKFCGMVHEGPIKQVSKMFKSVLDGQTFCFEDRLLDVGP
Random_0112	0.83922	MLVMVAICQGWTIWEWGDPSLYINSEWMAAGWTDGTILAYQWRAHDQETKLQGKYFQDCDPDRTILYHCPGPWSQIVFDMWCVQLACQYVWGFIPVDARC
Random_0113	0.802073	VTTEWFNVPYGMFIPTEFGNCDCSYPVIIRLCPIKWQGCTHNCFCAVTLCFRFRGCVQTNCRSFKNGKMGCLEWIEMDEGDNQWVRVHYLELFLTFGFHP
Random_0114	0.685037	SVYFYVKLQMQNKPLAFNHNDLSHNMKNYARSLKMKNHKSPNEQICGRICPVGQMVFQFDIYVCKMMYKRNGHEQASQAQDMGPIDIHRPSCWNPVNNGD
Random_0115	0.731625	ARTFCMWYTSSTQEHNTSFITWQHMNQSMFPYERTYMMFPWHSYHCEQDDQCLRGILHWTEWLELCENTWPGMRANCWHDDEMLPERGVVHCRTHDAHIL
Random_0116	0.61674	DRCKCFTKFLPCYKQVKWDTRIQDTMQSRALNSPTAPQSQQEWVEMWCMSWEKYFKWFIWADEIHFFPDEAAHQMTFKKTYCTARDIMMFWWWDEHQQWY
Random_0117	0.746646	HGDTRSWTYHRDMCCFVSLLMMHSSIIMREMCCIRYTACSFWATTARTPIEEEYEELCHNSMPADCHAYRNTQCVKRNAAAKMLWCVLAISWVRTYPWIM
Random_0118	0.888319	DHRQSMEEHYCFANHQIHTSWFNTTGGSTAWNNRGFQDLMQYVQTSQQRKDEAWRADMFSPGWYWECCHNMKTFKPHDASGWLLHNWWDDQGGCNVDHVV
Random_0119	0.879444	GCQGVKSQTGSGFPNYDAPKLQDECYCLGSHFISWIISHGIPCKGLYHGGCHPSGEFSRSIMSIANNVRDVRAEKKFACWKTGQFFNQMYMEGCVEACQF
Random_0120	0.783722	LIPALYTRGHLRFEYPTQMHNFAIPVVMDWCCQCMDSNTIEEIYEVQEAAVYLTVTYMPMFGHKSWEHLTKVRQHCKEPGKCVMCEFLHHIWGLIAMWLY
Random_0121	0.779719	PCAMWEKHPGMHLLNAYHKEVLRTDSEWNCLMKQWSKGLWWPIWMSCSPHWYDRCWCPEGWQWCEYSCYYAIMYIYSAFAKEVIVAMTEGEIVDVYFWHE
Random_0122	0.888319	PYYLYKLEDIGFILHQCIMVAMTGYSHNSHRAPQHRPIHVPVEWLIIHYLPHTTNRWDNACVETENYCPASPIFDDWMQFPRFDQQPWPFCEFFMRYFIS
Random_0123	0.862682	ADMSCDDGDCSEFTEHQMQEPSSRERKKKWQIEAQLAYHWCYGEWGWLVLIWCQRHDMITEEKGDLTQVVVETIKILQNCCARQTHNIFVCDDWCNPVIP
Random_0124	0.73909	CISNYEWVQCEQPKQYPIMDWHQLFFFNQVGLDAYYFQWDFIGSSPWPCNVVTWEKWYTCKLEWGDPMLTWCQVCQPSAAVLGQNHATWPVISWDDREIG
Random_0125	0.61438	KMYDDAMLWARWGATPHWYKWNTRCKVHTPPVREERWIIKQRIFAMRYMANQIIMHESQKLANCKPWDTHRWFCARWDCLHGQWEIPETPWHRQIYNAQP
Random_0126	0.855644	KSGPMNKLHCDNQGDNWWPIPKGISNKINQMFLIMYEEFIPWDGSMTAWHWHKANPQPCVAQWTIWQAIVAAHTRIGPHDNFEFCEQTSKGTMLVCMVKL
Random_0127	0.676785	LSNYPCRCPHRWWICNLTMFWSPILCTTWNAWCFLQWPWINPVVVMDDIPNLGGPGLSDRWPSFHCVHVMFSDRKEYTGKYVIIPPKESGKPFYDDNMLN
Random_0128	0.917586	MLCVWHEKECCHCMKMVIDWAEPMQNITAYEQSRHHEPLWFAVIRIPHAIVYSCTSQKAWAESVLYKQQFDGWCCHWNSRYYNEARKPDTEDQCWTLLVN
Random_0129	0.859083	RTRSMYCGHREYANLRRAQWTGDHYFWKLCLMRTPQTQHRRHEKWMSLCKSYLRTFAGIGHNDEGMWRVNKTFDEIYVLWYRQWIMLNSPAKFEVFAAIS
Random_0130	0.792151	KGVMYLKAHTCVEAQVFEYHTSVWEHHVLKCDQMYSKVDEEYESLKMVFDINQVVEDNMMDRYWCAMLMMMHYVRFPLGSQKWSLDHMCKWNHTCNMQDD
Random_0131	0.830783	HPCDLAMRGTVLLESNPIYRQRKVESHDQISTEWMKYNFIHHPRRYHYMEMPHYHIYHQPISHSCPNCMRIETTNLCYNAHKKQEYNNVQCSWWQQEWML
Random_0132	0.546947	PNCNCRQWGAKSPEKEPGCQPRAMVHYNNIEMHRHIDCKSERYRYIGYMLADKSSWPSMAATRCQHTVAAQPDAYPPKMKHMTVKHDEINKMQKAHPAYD
Random_0133	0.855933	IMVWHGEFMGCRHTKSTNQIELPSNFPMWVVAIANHCQQEATKKAVWWDLNHQAMQQQFCKWCGSDWLVFTLTDNQCLYVNTAGQLMQQRLWYTFIVNAQ
Random_0134	0.6767	PPPADFPENGVFIKVYIEHQPLRFPYRTCESWVWLHYESVYLHQMDKFMYTCNDLQQNQYGKPKTIEMAHFFIFSHTPDMVMIGCGVEDDMVHECIFKSN
Random_0135	0.69082	SARHRYRHWLGWAKICMVMKEYYEVHNPFTHLFHPKGCCNQAKWWSDGKWMCPGSMPKMEMFKIHYYIQYRRNFPPWGFYGWDDGDTGNHGIEKLVFENQ
Random_0136	0.52258	NMHVAGDYMITRAYMWFVKTCLAYWRCSYFTVHFYGLFGWHSGCLRYAKTNFFFDRQRRYYCWDMWNWHGISAYSSWYRYSYTASVYDVRFFRVTYKFRH
Random_0137	0.862682	IPIIRHNYIPWEDKEEIVLTAFCWSYLLCKCEILKFYFIMRGFEDKLGMNFSMHEVSATTYPFILQMHNMNTRQWFQLREILDTETKLIIVHASEGDNYF
Random_0138	0.569236	HCFAVPDHGCSNEHIMNAYMEDPLWLWGQRRNQYRIYKKQCWVRYGGMVRAIPHKIQADAVREEMMCDAHSDNWPRLCHNHNRCHLLSPQMQSPPDFLMK
Random_0139	0.821551	YHWDFERVNFCPNEKQEAWRRSGKRCRLVLAESKEWREVPQLWDCTWGENVADYSCWKSWKDPSRDVPCQQNQDRMAWQNIDLYNPMLSSKYRSMKCNDD
Random_0140	0.521863	FMVHDIHTVNHPVCSHCNMPMVCTMQATWCNLSNLQNMLAEWCAPMLRNVDGPTCTPWGMDARSEGETIYVKHGRPPHNGEGDFPAYNTQKQDHTMQEYY
Random_0141	0.677185	QFMKYECWPIIAGVEQQVGMHRPNKRVSYPQKHHMCEIWFHHNWFSENYTFYPPIYLVVWRRICGLHQLGLSNPEQNGYHHCAFRTTQDMVRIKQDITKV
Random_0142	0.510785	MICMGEGQENWLETSDFSPHYPSNFDWQEQSKTEKGIDQGIKMDHQVDTNNGYVEKTYMWSAMELMTMRKAHAIGSMCIKQCIYKGTCFSTDMYPCFYHW
Random_0143	0.650242	KHKWFALCSELVHIRFPSWHDGGQTSTWHPNYPIEKHCFRKHSEAMIMYIIDRPMQYLHLKYFHSYKCPRIAIRLHLIGKVFQGYARHLFGQRASLAHEW
Random_0144	0.72598	HAVEPSGQRNYRGICPEPFVHVFKHPMAKVMTFITGPIVHPCPAVHTTSWTMVVRWNHPEPSFPRCKPQHHIYRDELLSKKSTMGDKVVIYSAWCQQLVA
Random_0145	0.76746	PWLADDIHETWMWVQTKRTYFDGHILNNIGAYCADPIKNDRAPMPPFMVTYFQRQGSQEGRQRFNMDWFWPITVCNAMFYGFGCVWQEQNMVPDWRTHED
Random_0146	0.595219	EMWIIEDNSHTKERMSYETMRKEDDHRNTIWMEAFVMQKFATHGPICMIRSEVFCGESKHFGVTHDCFICKHPSIWGENLTQHKYLMPWQKGTIVSTENQ
Random_0147	0.793267	VEMEFADVYHCFGWLQFYDIRSMQDWWTKQAQAIGACKINPPCYVNMPTNDTTHIRTFEEWCRNFAARATWTWFYECALDSRETDVENAISRKANSYCNY
Random_0148	0.72422	TKIIRAYGIPPTKPSVMGISQYMTTEHIAYAWTHYKGQIGAVHINDTWLWLFNRSSPDGILADWKCYLNWYWNMHQAMQMYKRAWFICGSMNRMHSLMLG
Random_0149	0.680349	NQAVWRWMYKFQWMYGNPQISDKGQWRLCLWLDQGHPVICVPQFWHNVIRWIVWPKYKCIMVPSNQGHFQMIRWDYDVKVTKAARCGEQADMHCGPILHE
Random_0150	0.774095	YHIGEYWGYAQSFNSCQPWTDPRCNHDEYDRLIMMWLCHVTPKGPAMQWPCDQRQHYCWWQFFIETLRRNSLHRRYQYFLIDKSGWLMGLSAFSRTHMQL
Random_0151	0.836648	RPMDEMMTKDMARWQNSGQWMNAPTECSPTGLLWVASKDEEWCLPEVSACIWRRFIVMDWWMFVMKNIGFASPMRVEFKQATHHQTSEKMLYYYPYGKAS
Random_0152	0.881127	IAFDTDPKAQLVFGLAFSNAGFKRWWIQYECWPPNPFMHRTVYWEGPMEAYDAPACCNQNMNYRKCVWALPDYDKINSYEDYCQNMFEDLPGEQYIEYLR
Random_0153	0.67214	IYVFNKCFSEDMWAFWTTLHWQGMRNNECMVCSMRYGTGHTEGSYQQGNFAQSFYTVNKNWANIPNLWAVIWIIVEREGPYPLGCSARIDMYHGPYGPGR
Random_0154	0.5863	AKIIEGNRCMVFHDQNLSGLPYLTIHKYDMFTYRNTDPVWFPTQRLQKRWNTNEFHVNHSMLAIYMCCKKPAAMGWADERTNCSVHTNPGISYSPGAFPI
Random_0155	0.889817	SVKKIMCKHECDSILECQIAQERCVDLVVSYCYTQNEMTGPFYNFCRYQGCWSFTGCPNAMKFDGMFQKSVYASSCFGNGHLFQWDWEERKSKLTGDLHV
Random_0156	0.877625	HTKYNEKKNAQDKMIMFGTVIHNIERWPDASSETRYHAWVVWHYGGMRWKEFEHIMCSFLNIPLAWGWPTVDDKDEPYGDVWHSCIDLGYHCLLLEFMPT
Random_0157	0.728435	AVLRNECDDQTGAGRENWGYAYRTQYINKKEWGDQPLYNRQSDGTLFPLKGQEGWILNVATDLSICHLAILQLCGQVKALYTESVGICILGCEQVWPYIM
Random_0158	0.862682	GRTNVGTNCKEPVETKLTESIREMLSADQYHTVIILMGDTMEQVILDPEVHTIWSKFEMREFNPNPQEMWESGKCEINTEFPGPHEEEFPALPAYFTNTW
Random_0159	0.78925	VWWPCPWCFVFTPGLWWETCMVIFTVIRQTGMPVLKDHCNYIEVQFKEWKCHIQIASVFKPSYAFFIRKDLHYCFKFKGTGKVNQWSFGDDVSNYHWHTK
Random_0160	0.782046	CWHNCEKHLTIWIDNCHELIDVRVNDCWEYMKPDNCKGRPLAPNEGSPTRMRSDSGCVWTKRHAKYDLLQDKRGDSGQFPITMCFDFCVWWWDGYYSYYI
Random_0161	0.52972	TDMKVEKEGHHFQGDRYNDQGNWHQEIMMTCRLEAVRPTPQSNAAVYPDNFIKSRVREMGSITFKCIWGVNNMQPDVGHCLMYPWIWMDDCCAWKNDIGG
Random_0162	0.603068	KNQQWFFAQLPLDGCWFRGWRQAKHSEFPHEWVKEPLQMRDIKYHRQDWKPAKHSSSHENLLACMWFAVHHKWRVYALDLSTTHQCPGMWDGKSWKWRTV
Random_0163	0.721349	YFFCQELWLWEYYWMGNCASAEFVRPQCCKGFVQCNSPDPFEYWQQPPRWYVHREFWSCPKIIHYQCCHFNDTTVNANTFHATWLKNRIPFAVHNKNFFD
Random_0164	0.498732	MGAGCEQQPACEQRDDRWHCCSKNQGQGKRSLCQKKWAYVKFTEFTAYPEMFQYCHLNPPISFNKHNWIPYDDEQQIHWQSQDCLMGSQRGKPPGWSKGT
Random_0165	0.691776	TSSRDATVIWEVPWTRSCKHQKFTIHHCDPFFDTNCAHERVSDPWIDHAGREPPTIYESYYTDNFHRFQNMTFMALNTRLSFMTWMQNSDECHRLQGLVM
Random_0166	0.498356	GTPEMDKAVCLEDFIPKMCYNIENQHFCVCFDANFSADCAMPVTNEFDWAWKVSCNAGARNVFRYLQNRSEWDGQEDGLDDEQPPFRPWQGTEFSNYCLY
Random_0167	0.764327	QCDTFHFVKNVLDNDKSIAQNFLYNKKPWQTFFGYMYYVMSGHGLRCGGVVSAACPKEYNCPQEKAYMENPITWERFDQPWWHYSTPVSFWNNTHELIAI
Random_0168	0.746646	TATMRNGQIGQFIHVAHNLNIESYHPNRNDCFYIWHHQYIHHEYGSEQWALSSMVIQRRDRWDYYKGWHWDSIMHAYKHSPEAKLTTTLMFVGTPQTWED
Random_0169	0.761031	VYNPGLSRAREVPSFDWAYEENRDDAFTDISITNKLKRPIRQYLIYKCKDINRNIWRCLWMMANLKANKCMQSYRKHSASANSRGYRSKRCGFWELCTFQ
Random_0170	0.862682	PMCESIPNGWCSQPSSGSSLVVNDWYKEDPQLSTVCRHQIGMMCENCGEPSLCHKQHDNPAIDPDLKLMVVCKAWAPFTVKYTFFWNGFFNCRKCYEHFW
Random_0171	0.694114	GLSEDSARYLHVCWCDAQINSFGMHVKDSGRFRMWMLPQKQKHVYAVWFFIPPEEVPVHFLNDNEVCLCSNEFHSVFNPSWSYFRIVTPSLRETNMIQGS
Random_0172	0.731913	LSHGFFNYGKGPKVFTEFFHRQTQTIEGPLAYLEHFSKMYQWSLMVRRIPYYITFFHPDMPKLEMTFVKILVVFHDSAWILDTIASKFVPAISIYKRWCN
Random_0173	0.69082	HMYAPAYYLEWPVVRKSLPTKLLEKTMLDNWSPWYIKEWTVQLEREHGNSPWIQKIGLFCMPWNECYQFPAAQAIHSRSKLMLSPLIYAFWGMRFHWFGY
Random_0174	0.701326	NVTYHTWLMLYEHFPADIDENKEYMDMSMSDKHNTQRYVDHEHDSCTMQCCLKVFQEKFYCSCCSNSHTWEYYGSTVFISSKKMWAVKMNNMQVGHSAEN
Random_0175	0.875486	FVCMNADISTLYLKNPTTMHRTRWRQHHKQIQYNAGDCYVKQRTFVIAQGPQGESDDRGGPGFLNDINNCRKQGQAYKPVEIYNDAIWKISDIGNDVHFV
Random_0176	0.889817	KTMWVQAYQNYQSWSQDRNGCFRMDQQDNIDDWPDWPEPLEVLLDQCITVPFCSFYIIMSIKSILLFACMSDPGFFSQHPVVLFIRECWQIWRCVNEQDS
Random_0177	0.89492	EHNENFPRCCSYHAVLTTLSFQEGNVIFWTEHELALYVAEIIVITMYVKPAQVASRMPPLIDADVPHLSEFAAGCGMPHRIFPRDACWYDYQCNEFNATC
Random_0178	0.786028	YYLEQSPHMSKPSWKTDEQVPHTRYSMNTQFLVEKWCHVHHVKPCEQFAAHMDGLISSPGVMSCSMRIVTMNRSFEQATRKICEEYTKYHEFTCRRVMAN
Random_0179	0.779372	FCDDNFCNDWLQKVVNKKHYNADATCWWNNVAYVTTQWDEMFCPPDVAVENQGCNCVKVQPTFGGMDTIQYVPSNVMPGEFAVEEPMEQPDEWLWWLDYG
Random_0180	0.860539	HGSGSGFICNNVPFQGVAWMKGCCGEFGLVFYPGKYDYLRKTARAHVCKKYSSNYYLTHEPLVPKTCTDHTFHHGADNPFMDEMRNPKTFRSSILWHAWT
Random_0181	0.72598	EIHCKTKLRLSYYAWATWDCLVESCFQDCVAKEMQCHWRRVKSGVWTYQNFAHLCYQTTIRMCSWNFYYSFHDPRDVPSYVNSMFLKFCVCDAIDDYFVY
Random_0182	0.84393	GGFHFACMQWINFYQVTRNYMYLQRPIEHLHGPVIWFGVPMDPTAYWFPGIGQTWTDQRFMIEISPTCEHLQICFYIAHPQNKPQNEFICSMVGFCREYQ
Random_0183	0.685529	DRFSTIPNEQYAFLGRFVCLDQCVKYLNQFQSKACQDKHGSQFEFQSGQMPCFFIETRFSCHYFMEVQLRWKVRGMKWGHKYAMWCHSYGAMQASYVEVM
Random_0184	0.721349	FWGKCAGDLEKHSFGPAHSIGPITMAHCCRVYFIRYSGKNELLCVDNLWIYEGCMSVCVGYPYVSAGPDECRVLTVQWECNIWRLFAFEKAWEWTFPSNC
Random_0185	0.687633	YWDHISCEEHFVESKSTVGFIQSPEWEQSVVTMMNAEYTDFCMWCDSQPKMIHFWLHYNDSYQLPQQNVLFMVGNKLDQMWCAVECNVEFVRALHKAYHL
Random_0186	0.638664	WSSAISCCRWRRWNFNIYECYHWPWMFPQENHRKMRWTHIWEQWLPVMQVWNFGGRSKEFVATKQHPVSMPGDCHGEFCIDDNIPDKCNFKGQIFTTGTA
Random_0187	0.552177	MNYMYPHVRHRERFQCSRINSSKYKNNDRHHYYWFWLTRSTAFHPTYLWTHHHWIFDNWNVYKENCINGQAICNKWIRMFDSKPPMNHFFSYFYWNEKSL
Random_0188	0.765626	KTQKKHMQGFWPWRVQNEAFMINYTNFFSFRYEEIRWCVMYNFNPWMNWLLNEFYTKHACNLYKLGADDIDAHRGIRIIYVVQDAFSWERKCRIMRALQR
Random_0189	0.833013	MSSRQNWGLSWLMWVRMLNHKVGVCIKFWNTFWMECEDDFCTTEDQCQMAPQFYMAGRLIWCPHAGHFRRPIWKINRMCRHTDLHIMGCTDLYVDLRGTA
Random_0190	0.845117	CSHCRWKMKCALVGRDSAALSVSMFCSIIIDLMYSMPAIAVSILPAWSYCYRWERDPHDTPRVYGMYVGHQQRRKFEKWKYWNYQTWNDWRPWVEWPWVA
Random_0191	0.64638	YDQNHQHVNKSLHPADNQPYRINSPMLRFKFGHDQPLMRHPRTLCLGTPHMAIGDMKMFDGIDMGTHPIFWDACQHSHGMEDQGKLTFIYVWECKFPRQR
Random_0192	0.706036	PPVQKLQGRVFFPEKCHIGYKYARRPTFDTYIKCLLPGQRLRDMQGWIQSTCDMEGWCCTCPQNIDWHKVDSCRTFKRSPFHMVFNNFCNISLNLYRQQS
Random_0193	0.866996	YHGHDGFACLVDCKYDCGTNQYCWSFQATMGLTWEFIEKALAHCAMCGFWCYERCVSRSQQFVPGNHVGMMWVLVPWRSVASTGGGDNWNEKRYEMQGFD
Random_0194	0.684674	QREWKESRYHATAYFVRREKTPTTWIKEQNYYRHPRPHKHDWDFIDCWIRCHIWIFVINCFMSNIQKIWYYHAPHKDTNHPAAMKNHIFQLAWKWWIPHW
Random_0195	0.709462	TMNMHQDLNGHMCNINVNSVAEEQGRWYAGAETCCSIHFVGYTANCRRLHAFPDKLGMLSFLPIFSTSMQEYEGSQTYCMTLELSFKQHLSMITTKCIGE
Random_0196	0.644856	HADHYYHWAAFIHETIEKCSTLPFMFLGKQAASDHIVITALHVAFWCTGPDCFWEHMAPNFNTPAYYRHTNFNGRNRTWRMQKAHQMPGDWWEHMRANAM
Random_0197	0.722483	WQHCDLFPFDAAHRSKCCHHMVFCHWCVAAGMFPWVQLMDQDKDQLHNKDFWESMHQSSMKMMNGKDAINFATNMDTQGLEKECKWPCRFHGINRRYDYA
Random_0198	0.635675	GGAYYIAGYSCCGQLCWEQQPAIDWQTSWLMGMDQDVNMYFYYWRWIDWCARCFKLIEQMRMGNSDRFHDWVFRPSSVSAWWMHIDVYKCGDCWVSIKER
Random_0199	0.817062	APAELWHCVVPYPVSCGFTNLAGQEYPISQDLYMWCDHQVKENHHHKRLDSCDTMPPMMDIQYEQCYWPGVFRNLFPCMVCVLFNEIMIAMIFHPYNVAL
Random_0200	0.655133	ALASVEWCIYYDELPDFQEPKRKMCVETIKRWSDMNQYSQDSILHKMDYLAQKLQFQWFNKHPGYQKMRERSKDMYGTHQNKCIRDNRTCHHGNFYAIPW
Random_0201	0.761101	KDIHSLHYQVQDIDDIKFCDAFQGNYQLCYRHAYWWDFYIFMTFMMCALHFMVVNSSGSTENNRMRKPDLSIQDDGFFWRQENYHMEQIMVVEQMSCECQ
Random_0202	0.636612	MYAAWCEKVCPIDTASVMARMMSEEDRVPTYSDECWCFEQDIFSNNVLSDQCYVQEYCANWICETQYDRKDQCDPWYQWSVMDYFVPSHPLSWMFTEATP
Random_0203	0.665847	LWLHRFKIEQHHTNIEMDYAADFQCRKYGFIPQRKYIFPVDWCMNKQQNQFMQWSKVLMVQMFSCIDEQSRYVDGQSQHRPANHNCPNRIPKAMKVAPVW
Random_0204	0.643848	TRQFMIQMRGTRYNTFLQLLESPYKVWSSWPDGRQCWMQNTEWIKGAAQYYFTSNMPEEKGMDNEREIYHMAPEDRPRWRLKTGHCFEEYGRFVQSEFEH
Random_0205	0.757424	VMGDMVITITQVNMEPARRKLHMWFSVNLKEWSAICGHNAERCGMFNDVLMYETLYGCSSGDMLQWDMGMKCCLPCDLWECPYGAQEEDKTSFIFMAWKC
Random_0206	0.711404	RKQKCCYWAFEFIPDIVKMYFLENLDVIHPDIMLIPSYAGDPSGWYDNPTDAPIIKGHETLLCYKLRFMNHGHPMPPKTVRHWQFSCLKKPFVMHARWWR
Random_0207	0.668248	HMEMWLRQRHDRESAKDLDYMITETCYNFDHKDISEIVRKEQWKLFVKDCLNFVTKNVHDRVQMQSKYTRWQQRDAQWAIEITCHITWEAADEGKHNAKH
Random_0208	0.666739	RYDEVLRLGNAWVECLCNIDDYQDDQSTETWHDFDECSRVDKEPQEQQGVKKTVERLTHGCPAIDMMECWNPSRAWEYERQNCDMRSQHDWLQQWRRWAA
Random_0209	0.745115	YRWTMDPDWIHNRASINWPCYVMAMQGLRVMGQLMQMNMPSLRITAQAPIFEAHKKYYDNKANFEDHMLVPSATYNFAKQLVVVGLGEPNIQEVDGITVQ
Random_0210	0.794096	GGRINEDRSDWINLLPQAHKSWTHCFYVACVNHNYHQIMAFHEARQRDLGQVSFITDMLVPQGHIIVKGESEQVRFADQDPRGHKRYSDLGDPEEGFHSN
Random_0211	0.6466	HLIERQVANYKQGDMVRAYFCGCENEKAVYRQWFTRNNISQEKNMNEAWIKRGTVSQSAAEHRGTIGIHYSAWTAHETICFLCVSCSSFPIVDNWVCYLC
Random_0212	0.792866	GHLAIGLMRRPVMPNKCVDHIKEEGDPMTQPPIVRDACKMELRLARISTRHNDVAFNPHWGKKMTGVLRLIMWTKIRVLEWDILFAEIMNKNDICGMDEI
Random_0213	0.735449	PPDSVPTIVKKSNDSFYNHCQWDIIRMRGYYCQLGIDLFYKPAYQDLTADACNFVHEWQASAQWTVASTLHGCNYHYKRLFYWEQPPPFQYPHVQTMDSY
Random_0214	0.844443	CAGARRPYQFNMQTNNDVNSWTIWHEFGRMEMSINHPLQVTIANAIQCLFCHGMFGSLKLVVWIPPNMIIYYNWEGVEYMTKLMEHFCKFYSMRIWNEQH
Random_0215	0.737189	PCYACSTWMQPGRCGNQIPVKNENFGGYVFMEKWSSGGLCVVRMCWKQDYGPPGDMVADWSEHLEAVCLVYDKWYMGHVPPELRHKLSQNYMLTDPFWQT
Random_0216	0.680188	AYRLMYMPNANLPYANGVDQILSYMWYWQTRLVQASGGIDESTTMRVQCIPNRGPSKYARHYIVMVHPHIMYWWYIQTDKRWICHLPAMIKVKFYYSPDM
Random_0217	0.61874	QTNDVKDAYYRPCVYESSLDNDEKCSWFNFWDMAYMGWHTKLREYAEEPQQQHMWDFCCETDIWKPSNCLGPCVMKGTICVTTNREWHRIEFFEPTEVET
Random_0218	0.674239	QCMQQHKCVAVWCPVQIGMMGKTHFWAPPKHTSEINFWMPSENSTEFWGKSSKYMSRAYCVFFLLELFAACSFCMNIERWANLPEGKDMVWPCQFPNNHQ
Random_0219	0.888715	DHMGMINRWIYGDGFCVCASYDHFLQFIVHIAMSTNTIPGFCYEYPETCADWLCHLCSNYANCERSCRIMWLRGSCGYCSGDQVTTDPRNNYCREYIIVM
Random_0220	0.655996	PVSNMFCGAQICMLMCEGEPEERRHFWDWEEDPMWAPHFGGRPANHMFAWHAFMSPSYRHVITLIPGCPATQYERKTFAVTMLTVIDRKQQYGRIGYKET
Random_0221	0.563964	NSRFHAVGHRMKINQPTQHHIYIHICYGTEPPQENHVERTNSISYNSDRLWDHHRWHWMQFFEMKVSHMPFLSKWEKQQGKAEVEFDETKRSWANNMHLC
Random_0222	0.65425	VYDMGGYFSNYPQKWWCAYKQRRCAHLYEIQRWCCKLRVNGRCMKGPVRRPQFQTDFNYSCPVNEWEKCGTLFGPAKDEGSCKPKEFCWGIELLVMCKPT
Random_0223	0.739687	CEHFMPNVHTNRMGRMSCKAFSGQGGWNCEFEAIIWVKFGIQGAEEYPRPFRQPLGQSFHFKFDRHCTLYSMDENTKKFYALEYSDAEQDVFAMVGDIVQ
Random_0224	0.595503	EFAEFYTCDYAYLMMYTSWKYEYQITQHIACPCGLCHDWKYKFLWDHCGEMLRRYSDVEQIKYPEMVLQFHFHSSNFESCAAEMRQPPCDFDQLYSQDIY
Random_0225	0.7637	APECGGGQDFRDGDGVIYHCHQVWGWTAAHQGWITIEPRWASGFSMGGALPGRFGDRWADMVQNTTDTTAWEVLDDMYGTSPYQQDDWQMAWPSITKMEQ
Random_0226	0.58441	WNQNCVGGAIEEVPLSDCSGCYWSQEDRNKCNIAEESTDERWCSALYMYMTNVKPWSIKQRIHSIGYMCAEQMIAVFSGQFLYQNTEQAHRDQKPQNHDL
Random_0227	0.675547	MRNAAYEVCGLRGRSLRIKSEYRKWGFMQNYRKMREVLASNFCAPMQCHPFIDFSPMWYEMDRWQDFYHREWGQRYAFLEWHISYCFTQAPDADSNCTCI
Random_0228	0.7637	NLSNHLWLEAPICEPFQLLDNFGYTQWYLFIVEEQYAEGILCPMWYRRPCKCKWHILCGRSKPTDAKGHIKPLHYMDESDGRWTCYQLLDTADIWAFDYW
Random_0229	0.79695	CGGMNHMSMPGFPASQRWMMDQIFMILDNRQYMYQTLWYNFKNAIPNKCQSNKFHYDPQVKFKKWWRWDLNDAVVMWISEAYMYNDQNEYMAFPDACIEH
Random_0230	0.794096	DQSRYEHRIGIGTREYRNSCPHSMIYAAWQIDESHNHWDQESQQQCVNQKEKWVQEDSIIGEISFLKQHICYLDPIPSNFGELPLLMMKKWCGKDKRMME
Random_0231	0.805757	RPYADEYPTGFWHMCEVGNMPTNFRGDPDRPTVFFFIQAYIGGAGEMAEWTCFGCLMYKCYLPLTVTGMFHIRAIEKCRGIDCFARNGAAQHFNVGNIGP
Random_0232	0.793267	KMDRPVTHTDEHTCSKYPQYRDACVFPRMQTDCRNCPWLWHDNTAISKYCPITTMMGMTVAERHWGWIEWGHCQVINLWESDFTMMLCCRSDLQYGLRGA
Random_0233	0.739913	RNIRQYEDDCMHECKVHSADHHIMWFLRSYADPDKFTDIHILTPTCADAMAFILCCRGCRFQGKGDSALFWSLEADFDCNRFYGNGVKVELVKIQFEAMS
Random_0234	0.595219	GEKCCANFTRGQVLEPFGGFNRWEHVTAHWVCFATGIQNTCAASQWCHRKMMFQPYQKFHFNCSMLRFCFCLWKCMGKWSKPMLAFKEAPAIQYPCGMMI
Random_0235	0.799517	NKDSSQKMWLRMRGFCVQSTDCPFVYEIYPHCSRFTHKMPPTRCKYSEIMHSDNGYFDMIIMSCGNGIKIKASDAGTHEFKWGCIHENAMGKNLMFNCHG
Random_0236	0.819498	CTQVRRVVEESCCSWMYTFHEFNQDMDRPMRGYCVTCFLPGMSIHIMLLKYMKWPWMRQFALAMWINEFILGEVCHLCSVLDYVAGMTMVDQIRWVMIHM
Random_0237	0.549522	CVKLITCESNGCGTMMLNFNAEPSMEAAPMMERFPLTFEEGWPSWQPWEKTKWKSDRLKEDMRNRPLVMYGREPMGIHCEVTKVQQAIMPICMHNFNQPG
Random_0238	0.786028	DISGRFSKPSRFRWDAAWQQGINFIERNDWILSAQIAREIQITGFAWCWCHINFWIAVKDDVEGGQVWNKCIMNECFEGIHCYNCAHNYKKVVQWVAWEM
Random_0239	0.552177	DDNPGCAHTQPRYWFQSMVWDPVDGFTASARMFGPNNNLSEEPMWDAFYNFNIHRMQREALWAFVWDNWRRNFRYPVYPAMGGWPTWLQYRLDRMSKHLY
Random_0240	0.771214	QGCGWQFKCWPLPVIWYVWYRRFWFMAHIMLQCKGTKMIDWDGFMYDYYFTSVWPRLQYAVVEYVRLMKYESSHGTVHIVPFIVDCYIWKSKMCDESNQL
Random_0241	0.643063	SSRFKHFNPRRMNFPHQSVKAACDNVFEQFNVHCHVFNRQVVHDMPQLSERWTPNAGCATCFMIVDDVKRFFTVTVSGKTNTMTGWCVQFWSNHIDHMQS
Random_0242	0.597652	WVEYGPMHEEATNNKNIQDLAEKWLSCDWFGDTFRYYCKIAHNKQCPYWCKEGFFMEHILGVPWSFLMKGSSIWFRMMYSDKNFTWSVEKHIMWDREQAN
Random_0243	0.636483	CYNFFSNGRWVSRASNGGHNHWSWRSEIQEYQWTWLSSMGLTLDCMDRAHSGHDKKGWILDTQCAHWQHEQIMGTDKFVTMQMPETLVWCKRTIRNVYAI
Random_0244	0.810322	VRYYVQDRSKGTVRCQGCDCDKFWWQTIQLWLGKGRCCGKWSTTCPQFVTNKCNEFFWTSIYLATDFCLDPDSGFSWNYQKFTGLWNKFHCYALKDVKRY
Random_0245	0.955704	VDMHMLLSRDMVICQWQSIWQADHEYTELCAYGVKQWAQHHHTVFSIDAEWLVMFGFIASNGTQRPECYMVSFYFWNNKFKCRGWYSSKSYGHLITQDAF
Random_0246	0.839845	PQNGEWPRTPRLLAGGPNTVPNTIAWNRCIWKYFQQVKLDQHHGHNVGDYLDLHTYCWCQNFTTEILWSFCSPRISYLISHIHGAIYCANSAEIDERWCY
Random_0247	0.707223	IIVMHSTSHNPLCDPMKVARISIQPKMLTVYHKYPRVWNHCSEYGHFEITWWLHLELWTWPMAAPSACENMSNYTIMNSSQYYQGNHFFVSIAWTVAIRK
Random_0248	0.805757	DIRHYEYGRCQDKVGLSPDPYTPMGDMAEEQKELEDSVQPAIYAMEVCTMWGALNTCWVDDYFEDVADSEWVAAQSVDGCSVAYLGNFYGFISCHHGNCP
Random_0249	0.885825	WWIVCTNCFSIGWSQTYPGLAPNHLASHRQYGRVKRMSWDIRWLGASCDYLESRWQTFHKLSKPFDITKINCVFNQVWDQSRWPDYVEVGFNTYFIAMQQ
Random_0250	0.850756	NDASCNTLIILDMAMTNRTKMSELAVCHWSRLFSGPDEDAYENVYLVANIQQYQIHVKFANDTAYRWHKMAALTMSPLWRYMLAEHPHTVTLVPWMWMAR
Random_0251	0.613758	YRGMNPFKIYMCKLPKTQKQHYATKPKWNGYAASQSWKFHTSGLPQSFASHNRRKYAWRSATTQFETQQLPWQYVTLKYEDTESGYQWDKRKHWKKNAMS
Random_0252	0.76854	KSNIRMCQQEGVQAMWGLDVKSDDQTNICQKLVPANYMLVHAYVVCSCCQRDMCGGWCGVYPFHPELAYDCRIWEQDHTDCFYHQLLPQWEDWSPYQAED
Random_0253	0.911293	KSWQLFENTFNAVAGNIPMPYGDLEQTPGWQEIGDAIEWNVVVYGAWWNVGYYVIPEKGQLFPAMEIIIWGVRIGIMDAIPPAEKRINLCGNLQYFFLCW
Random_0254	0.704725	HNMLNWHKFMAVWIVVRASIQSLSKYQSTMRVDAVKWRGLRWGNCHGTFDNRTAPDGEAIDKVPSVWYQKFCSWTMHTWHHNDFAWILEVHTEGSTFKWR
Random_0255	0.597652	TIRPAQWNSELTSSWVHMYCSCVINVDKINEFWQPCAQNPQQIIVMPAHEPIDFENCIGMDSGRMPVRFCWQWNFCWFGWTPWIQSWWTAALGRTEWHRY
Random_0256	0.547418	QCGRCKYCARCQLYIRFIREQTYDGARDVMDTMVKTFCVFEIRKREWCVRNPGMSIKCSKPMIMNTFWYLAYCTDFPACAVCAQIPYIFRHNERKQGKGK
Random_0257	0.648645	HFMCMGPAGIDSGGGNHLWTMMKRRRFPFSCLANWEDEMFDVEFQWEPWITHCRKTGPVSECCKLHCYGFKWSKQLDFIWRTAGFRMTMYQGIYHNHVQD
Random_0258	0.795403	CKTSKFWAPDTWGRKFALDSEDFRQNMRFVESASMWTPMDNSWCPRFDFMCWTCGVYHVMIVWWMTIHVAFYANHCYYFMLHQKDHIYLLQPHKEMARPE
Random_0259	0.594953	REREVNNDTISHHNHDQNRSEWFEGTPYWWGNSFYMEDDYRVLDFPLLHPYPVATMTDNSWFAINHSIRVNERRWVMYSGSWVMILPMEFLTEWHENWTL
Random_0260	0.583664	SGRPHKFPMNAHAQDWHKTENQEIDRMRHFVANMPGRFIHMNDWRRPTYDSPEKISFNPTHSGVFFHNMNVIRKQSAQMRMLRGGTRHSPMFIYVAKSIM
Random_0261	0.856455	LHNNKPKIPQMDYVYLWKVSVWKPRHCKMELMCTVPQCTKWSMQLTNYHYFSVDEKDMGTKYCIPLLFMGMSKVYGLTFLNFPYPYMPFDPPEKDIHHFE
Random_0262	0.757922	SWEKNEPGQHKWSYIHCPLTYPAAPYHPDRQAFHPIRSLERVRSGTPPIHCRLFCAEKTVQYYVTCWHFVKWKQFTVSILNDVCRESMIENKETGDAPAF
Random_0263	0.79434	VGEHRDGTWSWEDPIYVDSAIIKKPEDHFEIICNLQEVIKSRIVCQSRYCKEWNMGRSPESMNKYLQGAGQWAQKHHKTIMCGKREFGFKPWGANQGTTY
Random_0264	0.704725	EPCKQPNLPHEDCYQIQGHFRQIIECSEQNKVWFFFDHNTCKWARAHKLTIADRQLDFTDHFGTGKDALTSKNHLIIITLANHIKSWPDQSESSCWPFVM
Random_0265	0.87713	HGRFGRMTRCVCYWKEKSFCKHYTLRHGKSIEPWIGYLIYLFWRNRWWLLPHFTYVVHMSCQWYACRMILAQWNEYKLCPEVLEMATHTATMQNAWKQYA
Random_0266	0.833013	TYGQSKHMKQDWRWHITLPSGIYHFTNAFGDMFFIHVLITSDYACVFHDPGLKMQEQHTWCVLYFRAPFIWVREDQREMHITATIKTSIWLDVRWPTHCI
Random_0267	0.757922	IFFKMEQNYFQPISIMYIREQFYQEQQEFSIENCYWAKWQREFKWGYMFLIVVVAEWEVQLVKFIWCRWTIITHTSIMWRIHQRRSQNAPKLFPFHGTRI
Random_0268	0.881127	FPNTEVYQDHFYGTTRQRCIGPDLFQAAEMESVLNDVKGTMRSPCQHSDQHNTKYHFFCGADRPHCKTWVQWLYGSQCLSEAASVLGHVMTHQNEGHIEW
Random_0269	0.887607	VITRHYVFNVCMNLVEYVGAQNNGKDERDYQQECWEMPEIHHFKDWRAIQCIIQVWFAACPWKIAMTAGVLYFDECTSYAFSGTKKFEIRHTETRLRSLI
Random_0270	0.711055	QWGQHAYDPEWNKRGEYCFHDWRKRCFELFCYSGTCNVIWACGRDICNAGDHVIMHGFHPQYCNTKGYECTGSQERQKQPFKVRKHPRPDNRQCWYLMTC
Random_0271	0.707149	YTNYRFPEPEWNLGSTFWVPMICHEVCQPICFEQLEPTHCSPIFHSQLYSDDPSNQITWRSYMIKEKYAGQPFYRRDVEPPVWMMTWWLSMYFCCVQKIH
Random_0272	0.79958	EGMAHLLDEGDHIWCNQCQDDAMQHCFDYSLGVAQAKWVYSSFWMNNFGCNLHNDGYQPAGFPSHPNKYCVPFAWGCLMPDEWAHQYHTGQATRLTAPEA
Random_0273	0.745908	NCQVIYKYQGCVEEYYIHVMITNCETFDPREYRCAQTKLMAIMNYNDCQCFFSLHLYALTVKWRCGCCRKVFTAWTNPGYFMACKSVVGFFECIPCWAKC
Random_0274	0.712031	CCKETQMMPLDMAKICNKLWLYVQKTWINWDPYSPRCNYMPNEYAWMTLQIDIDDFSNNEGNFLQPISMCDLVVRVALWGHLPHITQEPLVQLPDHDLPS
Random_0275	0.619943	YCNWYWLQKITPSQSWGVNGPGGHDIMTPCRNPFEADQPPEQSKGVECKMDSDSPHFEQIASEFHFQCHSACSCELFNSAARNVKSVMKLLDIEHFQDFW
Random_0276	0.735727	NKTFKDSIDDHMPAYIDRFCPLSWPMPAPMTMEMEVYQRCLCSMSCIVPGSNMIQMGPLDPVDYNDVAIFPGESYDYEIKDRWTPESGFPFPSIMSKWYL
Random_0277	0.760248	LTYNNLKSMAQHDGIVQFCSESQHEFWGVRMAKMIIFACVIRNSEDHSHYHMSGLQTRSAEMHNFHDDTTMRRCQCGMKPVCKYCYIGDTVDVNSVRIWL
Random_0278	0.634897	NSVKVVHSDDKFPKYIINNADEICPQGLEVMEVLQPASAWCFWTSCEHPWKAPPDDAMIGDCMNNYWANATDEMEDLFTNGKSTDMGWREDTWHLYVKCI
Random_0279	0.786028	HSQSSQRNHWIWCHTGRMFRAEKMKIWQSTWGACVHKNIEKNDEYVLSMDAHKCMKIYGFLYRGFPGSHPPTWFYIINTLQQFDFKCCPMHMCPCMFCIY
Random_0280	0.706036	ESMLENQPKQNENQRCHPWSDCCDEEFRRSDWTNDSNMDNPYDDMWAWDIQMLNIEVYRWNSNMDSNTEGQCIQLEFKFADMHQAWPHFSQTSCYMIYMV
Random_0281	0.748473	IQFNIYFDQNRGCVGKDTRQTQKQAFIGYHKIDGDGFTYGRCSQAYGKFHVKLMGSWNGEFSHECHDSPAFGSVDQPSLQTIAWFYTHQEIACCQFQIMN
Random_0282	0.717184	AVKYRCILMIESVPPFMSTLVFDNWNMYSDAWQENWSATRSISHMYPGWMFWIGELAYYERGCEFRCLTNCHYKMIPQKVYLESYTYSQMDVPTGTEFNE
Random_0283	0.781211	EKENQCEMNRYNYTDCKWLWYDTFVKDYERPMHSFYASPDIPEMLFESTNTFPQYTHQYTKFDDGASIVFVGPLCDRTEKHHKNIETWDPAPAAEIRDVH
Random_0284	0.669775	DGFICGDGSMCKQQDPELDCKGRINWWINICRIKMWVHLEAFQSPRGIKVTTTECTRRMCHCSSPYRHICDQGRATHLFTWGDQEHSHKVGYQNQRYDLY
Random_0285	0.718592	KPMEEFNKWQEMSLPCHDWSYYWPQWSNLTRIHSTVNVHVRFIAMTQPTDFSEWTMIACPVDGTDHTYQDWNCMRQHVVEFGFLTRQNDPEVNTEDRTML
Random_0286	0.50674	ESLFKKSLFALFGFCSHCHERDEMCDTEEHSNYICLFPSFDVKACTAESANDCDICTAFDYPHINPKVSWCLGKNCYSRVERFVKVKIRCIWRVARYNKV
Random_0287	0.435262	WRTQGHFKVTDAYEFQITQIACQPMHWYKYPAPSKIYKRYWYYMEPNFWKETQFGHNHYKDDRILTKSFFRQKKETLPTLYFRYCNNRCMEYGYASTWHF
Random_0288	0.694114	WGCFYKDQIVGECFHVLSTYHTLCVKHVPMKVNERCRREFRNWSFWMCWPPIAQDIYPHLNSFDTWYFAFKMAHVPLTFVKTLAVQPIWFACQCSYMGDI
Random_0289	0.562596	KDVPKQQFNDPVFYHFEFWHPCEIGMRKAADKKVGIDYMSLCRRAHYQQVDAKDWHYKGWHDGMWGMWNSYIRVGLRSIDGSPLVCGIDKQTCHQNFLHK
Random_0290	0.576738	NMGQCSKEAEQENSGKKRVHGIKLPEWMMPFLLSMPCSGEGQNYVASNPDWKGLFSYWNQNLNDFDSRAIASTYSDCNSHFNTKHMHKVYAFGEPCLGEW
Random_0291	0.873459	INARFMNGDWGSDYAWSRSSRPSRRAVRVGVNNGGYVYKQGNCFQRILYCCIWFGMHVNHDNMVTWWEYWFEFIVFEEDQFHARPKYIKHTREKGFDCQL
Random_0292	0.850756	ENWAETLLPDHHQNFVSKFGGCYRFLQMEEHWEWPHEQCVMSYMNYQRQCKLFREEQELIVLDCRLAYYGYECAEPEITSCHKWNQGSQVVNMGMFNIAY
Random_0293	0.821264	QDCGQRQGTSPFDHQTGFTFTAMLGSVNAAKDSLLYNCVDDMYAVCAWQEQEWVIMRTYRCTWDYGFIECFGQNWTNCGHQAKPSNNWTMTRIEWVTHME
Random_0294	0.810156	GFAFPDTAPPLYCQHVLNNPPFDGVADACHPRMPHCRCPIVWLVTYVTGVLAWEKHITPNICGHKPTTATIHLQLAAHPSHGRQTSDHFPGVVFQCGVGR
Random_0295	0.768325	IPCCCNHATFLEWRSCCVCFIFSPGWQLYETEISFAYRLRQWEDSDNMSWGHYPHVWHTIRQSCENETTAAVSAVMEGGFLTYEYILGLRWPEPYQGTKL
Random_0296	0.731625	KSAQTNFLPYQAVATHEIHVVKQICVWKIFSKTGIASPYVAMQLMFAAKWISRGVSWGIAIQLCPPISKVTNNDVIDKNRVCAHQCLTHSAGRFSDYVSF
Random_0297	0.71684	AMQFNAMSTHNGSKIIVAFQAGPMEEWCSWITDGFSDCKNGNGYGRWMNSDFVTAFVETRCDNINPLFDQMHYNYNIQNLYSHYSQGRCGQAQKDRYQDP
Random_0298	0.71684	MRFFHNEPGFTTEVMLKYGGGRIILMYTSKPKWQGYGWLQSSPFPYECEAEIAMEYIHWQRIETAEYERTSESGYHRIEDQCDMIWWGYGMFFSTWWYLV
Random_0299	0.668787	CLFDVYFEINAGEGDLEPNYNSYGCKCFVCDQKRVPQMIQQLPSWHTCSSDKLLMKGQDMYCLRAPDRFAWCSWPDEERKVLLYEGQIGRFYFCADRTKF
Random_0300	0.462937	SYRNMVGQGCQQCVAGWADGDHFGEPAYAINAKNTCVPCAKASTCWYCGADCFFPNHHMGIQNLWPLPPETWFLRHVRAQIKKDHKCFSRKCAVHSYAYN
Random_0301	0.744311	QRMLRYRVETHNHCQRGGRISCKLHAHSFIVKILSKACSFFREPQCTFPMGMTHVEWPGEILCMLAQKDKNALKFCECIMWLKDYSQGNALDMFHWDTVF
Random_0302	0.743745	NKLHLQVHKTVCRQAGRYGSTCHYMDKLFISEEPKAIGFMQGPRQWDMKIVPWLKWIDVSPKNNAMVICSDWKATIATPICARCMGDLFICSYAPPSCIA
Random_0303	0.640257	TMTYIRNLTRYLQIYQDSRISFCAEFAFPESNHDFAMWNIRLTRPDSCKMHDPILNTTRWQERGCMGKYMSFRSMYPVTGLCTNQWMFHMLPWPGYFNPM
Random_0304	0.569693	GAEHNDPGGPFPWEVVDEFGRSAKFGDTNHHTRAHIEQDMVNDTGHFVETCQCGGDLCSAQVMKRGCAATQHKDQMPFFNDSSIASMNQRPRIGKDRMIT
Random_0305	0.839293	LTGHICQHTKSMKYGFPQMEALFTEQKNMPFDDQLCMYLTYYHNWDLVVRGYPSSPIWVMGAIGYHPGNIHNLLQTLNNAGVFHFQMIDNDAGFEHGKQT
Random_0306	0.88338	ETDWWIVQHRWLNNKRLMSSRYYRHCFPGSVNAPWWCEMGYQIVDQCVFATTDNEEVQWQKLLKWKLIFRENNFEPQFEGNYIVMGCVEISQVDPLPPDR
Random_0307	0.543874	NQWEVCYEGIRMFLWDPPWLGYQHHQNWQKVPIWFWASYSFCNRRCLKLYAEMQFAETSPTDMDETWFEYPGDGKKADINGCMARTDSRFMQKMENLWRS
Random_0308	0.462099	HEQGQLHESACGQIFTGSDDTNDHTEPFHPKPDSMECKHVTVPEFRHQHCNYYSCMFKGMMVEWQPKFQGRKYKRSIITTDQEFMEHYYFARYSMKYLHT
Random_0309	0.672595	LKSCWSCDTNGFGPVANTFQTAYMIQQRNDAVKTNDSFMYQGQRDLMVMACDSGCKWTDLEYSSKEVNDWCEQPKYYEIEWHYYQSICRAAPKFSENVLI
Random_0310	0.888715	ITAKKDIPNHLLHQWPIYVCCMVLQPCLKRRIQFLLHEFCNDENEREWEQIFLWCVVNCDCVFNHSCSWYVGEFIHSIFYICINVMQPPNGIFCSKSRCG
Random_0311	0.611014	HLVFMHFYRSPTIFTTNEAFPIECQKEDFRTTLRKHTFPPPRMINKTIGRWQQIRSEADIAAAKKGKQYEMHPYRFYMHDLNSWLCQMCIMNNFKLLGSH
Random_0312	0.816087	CMGKTIKVIRFIWVNLCVRDHPDAMRGFITMINRCAGLNQYIKFYRTQAHCQEDRTMESEQHDWDEDTQYSPVQDRWFFIWIDTRHRSTGPREVAWETDN
Random_0313	0.786028	VIPMHQHSQWHKNFGEFTIRTVHHQTPGRLVFHNPDRHPMFGTTYEIRGRKYAGNWTGRAWRIGTQWCVFLNNPIIENTWLINHFIYSFETTLSSCCKTE
Random_0314	0.584286	WAIHNFNWVDGCFKAGNFTCWTWDQYNLAQAHTRPDPVDWNAHNGNYHPNITKRNQLYDIHGALDEYFYNCLNHEMTRFKQWICKGGALDTQNCGYNTVN
Random_0315	0.655996	HFQAFTPYDKSRHMRPSDNTNPPWEIGNSDMWDDWASQCWIMREKCRVYGQHWLVVEDADNCVHCGAWRWDPGQIMQDDCCPCGAMYCVLELLEAKFDEE
Random_0316	0.690036	TTINRQNNQDCRHSRFLWFVKGPFNPKHTRFQTKTNYIRDPCERKLNYTKHDETYCQEKGVKRDLKHCSMWRYTIIGDGRWCGAMAHQCLVGCDMIEECP
Random_0317	0.517131	THWSAPPEAFKRHIKQRFHHEKNHNNHVKTQTFRQCVDKKGHGVYKAEDRTDWGWRTAQKPCRQYWMWAAVEKCDMDTRDWYDMGLFDVAHHELKWMINY
Random_0318	0.694114	WWGLCLRITQELSYKMIFRKRWLMLELSFTMYYMGLWMHIKATAERLPIFFCIKKCTCCVKQWQFYNSKVQMSFELANKCEIGPWTYTGYPVLWVALKSV
Random_0319	0.883362	HHFNWIYDCATMLTDHFANWRNPWGDSYDLYTHWRAEMRGVRVVHAITSKHDHFGDIIYQEQLNCDMFQWALHSKMNMTEWNWHHNWCCEMSRRIIPLMF
Random_0320	0.89492	RHLFNDGRCVHNYNPHPEETSLPKLQCDDYGTVVLLDMWKPRVINVCKGHMQTTGMRFSRCIPFLYNRRDGELLWWAWSLVEYSLHDAIEVATEVWIHTN
Random_0321	0.811999	LVQAAHRWKHVQQGHCLPVDIFSWEPQPQMCRWNRRQALRAMCMDIAHEETDEFDVEIDRKSSKSVNGGKLMLIDFISMSWSHNLCIKCELNIWCRQPDT
Random_0322	0.665475	ILVEHIPPRMFKKYDYPVRRARHHYMICHMGLETCRNELAPMGCNDMKWNNVWYAKAFNCAGQEDIDIMKLSVDYRFIWEYIFVPWYYTPNEPFMCDQWS
Random_0323	0.648645	TKQGGMCVFRNFRCINEVYYHQCQWHVMADTVWWTSDCHMDHGMNQSMETHCVIPVWPLCPTSNFPFYEEMHMHGGRKTADRQLSWLWIVSLRAVFQYCA
Random_0324	0.887343	SLVFLTFEYCEHSDNTKYFNLDVIYREDDKWCSNFMSMYFWGQKQDDHFYHSLHCNSMFQIDMPPNTDGVQVDAAVTPNYINPPLWGAIAIQTCAKFFPR
Random_0325	0.810208	LHDDRWIWLPFSSPSHYDWMFMLVLEIWWMMAAQCGSDCFTTKILWFMHFMGFETHRMFCDPENIRLNSQGIVHIPHIHKCSNVLHAGYAQGDNQTTPTS
Random_0326	0.699989	FDASSFHKLCHQNFRAQLTMYQQRVGTLNRKKNYHEIIHRIGRMWIPSKMWHTLTKETMFRLWQTEWRGDSTYVTRTRWGWLRVNSGGGATNWGKRHELF
Random_0327	0.862682	PGSKNNKTHLLICPSYSMVKIEVNARYIQEVACAYSDPLDNFTGEFPEHCEPLWDTLIVSTGRTCYAQSFGYGNHQKMMCWHFAMDLYRTELDNCTVNNY
Random_0328	0.811999	QGCTPVEEPLLRINTVNQVKGNFAFFYWCVMKTSFGRSCNKRVYGYHMLFQLIYTMRGECAGLGKTPAVLKTVNGTSITLCFITWFHDLQVSLFARAWKC
Random_0329	0.75313	LLVGPYVDYVKSNQLVTEFMETSDKPRIYVDHPSLYQQFVRNWFNEAICVLVTMLCENPYIIIVLYKHEKHFGQAYMYHMFLGMKELSLNTLPRQGARRE
Random_0330	0.816087	MEGKTWCWWCQLVKYHDVAWVLFVPHWPTYDNANTYQSSDCGSRKQFEYHFAIVWLDLHKQCWWFWLFWHLQSYQQMHGVWEFCHCWIYFMQGMRNLSGA
Random_0331	0.857494	TSSCTRRDCTWVCVWGEMGDEGPRTVFQWEYIVHIYRHRRQCQAWSCMYFNTPQIAEIFNKVDPLIAHWASPRKFHYVWNYTNWEPSSWYMYITLTKMPR
Random_0332	0.87713	QKMPHKTNRHHEGWNEYRICPDSRPTDAWHQQAWCDQGRLGLYGQRTPGYFLYDYAAGQEIEISCWSEQWGPKYQEEQWEPTPYWYSRNIQTNTYVIAAE
Random_0333	0.697194	CCVQGVFTCYKSPTPYCYFVWNWVFYMVKSFVEQMEQPLPDKRNHMSEMEEWIHRSSLFNDEELNPSMVWGGWNGLFNCCTSRGYMLYYDHDCFACARFQ
Random_0334	0.781211	EHVMMTPYWCSFYFKSEAREKGECCTPGIYRADCEGMIACGQFRMIHDQAEANRAQIREEFYQHEQCDCYCTPNQLFFSTWHSWSVEVCIWFYLPSMGKG
Random_0335	0.574422	ESVENTTQDCYAVTCRAFNYTQLFHRPPDYDMCSQIFFWDWQGCAYQEDCPRHVWQEPHKEILQYTSQDPFHVGCKWMPMHVALRRCFLQQPWQQAAVSF
Random_0336	0.885825	YRDCPAPWVGPCYVTMPTVLPNWPFTRDCNGEDKVTRKYVVANSEMGIHQVHADHDLSVLSKAWNFHNHHGSSHVKATTVYVHHMFISPAHHECIGPIVV
Random_0337	0.822622	CNSDWDGSEEMSEMQNRYVFDHRRELHELGNCHNGCWWAEELDPRNLPKVKNGWMSYCMKALWPQTPKHVHIDADDAFHVPSDLEENSLCIVFWSKTIKF
Random_0338	0.805757	FIINPTFVKNQSALVVRHANKLRAFDWYTQFYWFCKYWWTESYCIDRLLSQYPEMYGHVKCALREQLECCGRGRDGSCRDMDPWPDNKMWYIETMDEVGS
Random_0339	0.773881	IKPYQEGSNQLVFQIKPNTPHIECFGWSNKKIDNEDVLTIFLGKVVYCKSWEQTTSKKPVSDPVAPCCVTRETSGDWHREAVVEGMSANRLLDNTQQVMD
Random_0340	0.636612	SILRQQSQILSCSVLPTDKISAMTWPGENYPIIENMNENPSGLKSTGHEASSCSNCVGIAVACCFLWAGNLHTLEVANWTWDNYSSGVKTWSHRNAYGQY
Random_0341	0.786028	WKICSQDHTYPGECATTYLVQNCSHFMIRHLGVIQETLHYSDNKEWFWMYWFHTAMSEMMSMFYACGHIGSEWCGRVFWNMALSWFIYNSLVKLARCYNK
Random_0342	0.832041	VIPKGVKGQRMNESEMNQEWTQGERHDWIPIYNQCIQQMMFAQQRTWNSLMKKDWEIWPKIFERQQYHAWWFVVSCCHEHYNRMTCTWVLFSFTQWRSSN
Random_0343	0.611456	GNEQVNYSHIPGYLAVPWYKKQRASCASNWGPAYDECPLWDRSKGFVPRTVHDWVNPQHEGEQMFCAIDESPHWRIYPDLNTCECKYLHPNMSFQRQATQ
Random_0344	0.611877	TCLFHEWQWPRTREMRVQFRDHTPCEHLFKQFKMGADACSGLVQKVVEWAGDNMWYIDHHSWGDWNRMIILMPYWAGKGMLHSVLMSPKSEEAFGDWMIT
Random_0345	0.914025	SSWAQHESRWVIIYQTPSREAMEHDKSTSCLGLLYWDDRWGQVLNYFSFTDEIMMFCVMPYIGNECPVYKPCMGKAVLKYQYPWRPWDDNYTMLMWDMRQ
Random_0346	0.739559	KKHWAIICDIPVHMHCYSIEFKEALPVSAEAFFTQEGTWLHKKHIRCGAVEFTFQFGVPSWQRKQRCERKYHYDVYLENIQWPNDSANCDNHGSDWRIYL
Random_0347	0.799491	FLEVYEDWGDDKSSQMPKQDRYPQCDRAIAIGMALMLKFSGFHNKFATYFDWIPLFTLRQIANTFQFKQAAPWHVTVFQWVVRWLNPFVSIAMNDLPGQI
Random_0348	0.797423	PGVLARFDTRFNENVRAWHRVASTMALVQESVAKACADHRPILTLFGYYQHVPEITAQAIGWIAMKNVKPMKFINMCIICFNIVKCQRPVYHQGCNDQWD
Random_0349	0.539891	YDAFWTPVLSGATFEVCFCPWNHADRNWIQRSTEKTIEPDNKEPRWGQRWMAFFQKHHFYDLFHGNGMFEGRGQMWAMKKFEWSIEWMNNKRGLMYIMRY
Random_0350	0.739687	TFVARWCWGVDAQGRRASQHYELMNFKYTQAPHSVETTAWVLQAHWTDPMETQMPALKVKYSAIIYHKEWTFFCFIMYEFMSASHGGQYTDTPHKTCDLA
Random_0351	0.87713	DQCLWACCKIASIEDFVKWKYKISIEEVPFQPWDFSQQWRKVFYDWAPENGMMQNKNGIPPDICQSLIAHRYWCVRTPSYVLCHVVKINLQDKCGEHIKS
Random_0352	0.859083	IQTKLHMWKWVMFQRFILLANQSKPGNECVNCLVFYKEPAHSCSMAEKCHNVHKYIFTWFLKSANSPGFQLVWNFEVFRKRKKLTTTALQKIREEHTTSY
Random_0353	0.72708	IRDVENMESQIAILVWLMCSYLHIYYRKDSARQECHCNITENPNLRDIQEAWNHSKRKFQNFMGMPCHNKDMKHMWGPPLETQTYAVCMHASDYAHKLPD
Random_0354	0.758365	YVQSVHGFEHHIYWIWPYFLIPQFKHRHVDPYEGDSQWSIKGRCVGAALAKVGTLVEEHVISEGTTMPVQPNNAYIWGGQWKTPYWHSRWEAALELIIMY
Random_0355	0.889817	SALLEWWHLGAAKDQIASGCLYCYWSWTECETTSKEANFLGGICNEKVQIIIQSLDELWWLWGHSLLATFIMEPMTPMAVYAYFEVFRDHTAPFNYHTGG
Random_0356	0.50551	GQSHILHPMRDCGIKWNSFPAKCMVEHVNNQKWHYYNMGNQTHCVMMFLAKQIYWCYVRTNSLCNYAPPKEGKCRFAWPMYCDKWIILIPVHNFKLWLDP
Random_0357	0.553542	VNGTRSTLKMTRCEPLFHYSTFQNCDGTAHHEDHATSKVHKCWAMMHMTQHMVSTYYMTQCFLTNTLWPMDCYTETGLESPGCYVMSDAMWIVTQAWQDI
Random_0358	0.688143	SPEAQWYNGWNWAKIGVWNQRKRCVVAEHKTKKLNGYDKWSRHCNYPNIAERLSCKMPTQNDNCDTIESQVNEWEQSECERYRDPKGHLLGDAYINWPKC
Random_0359	0.666739	QEDHIANREPPPCWPASQNDPNFSFNFQYTREDNSQPPHYTRPMRGANYTWSLFNDYHDQFVAEFYHNVRTGVSKIESDGSALVGYRPVWTLHIGQCQFP
Random_0360	0.760732	MQYVEEPKVFRVCNIRFPCFAHIGEIDQFMSEIWMWFPFNWHYHDTFRLEEYASCLTKVVWTVLWNGIVQALTFMLWLYGTPMQYNICYWCFLKIQCHFW
Random_0361	0.70098	ASTELWGKAYNDHEFVNKMVFFCKALYACQMYQNNYAQHALQWTPWSCRESSDQMDWVRCYDWQQGVIMAWEMKWLYINTYMQCVSNMSDGQHFDSEYDF
Random_0362	0.805757	KDSIGFSAQVDCWGHVRPSRNPFLFFPAPDLDMRHILFWLGHKDGVFNTIYNATMTGAAMDQRTACKVRSTVWVSMLLIAVKPRYGVQWNTFLYSDMFWH
Random_0363	0.799491	QNSNRWNLRNEANGKIHKHKQMRWLNLMHYYNSNMLYLYYQRIAWKKAQPVCGSKRTWLAYESIYTFAPPSFNYNKHGKMCSAHWINLRQPYWVYMVNPP
Random_0364	0.86772	TMANEFIIWHGAFKIKFGSYRMWLKHYSEATMMSNKISVHYYGQECASVHTILWFELVTVNMHHNRRVMCCFFDMCTHGSPFLGLFCRAPDCFSMCHDDT
Random_0365	0.498356	QMGMQLENEFNKKYAYVKDNVHTTDETANARYWWVNRSVPRMPGAVDGNLRSASTIKPKHPNTVWEWQMYMSDKDQSTWGPSMPATVQGMTRTKYRSWRG
Random_0366	0.648158	SWGMALKKPFMPVGEPSDYRGIVVQPRCNLSSTVNQYKNAGVFCTYTIYNKMKLNDAIPQCVLKWGIKVMIQGCSSPVEEQNSPNNHRIDVMEGANLHTG
Random_0367	0.78925	CYPPAYAEPTRVKSMYVVELEHARSTWLCALLWNGCHSQHVHADVYCYEPTSDFAKRDHGVFCCVWGVYSDCTHFAVVVTDTRINKDWWTRHHRKFKSDL
Random_0368	0.660988	IGRALIWRWEEDAFIPPFQGVWGPFCVDLNYDLSDCWKTLGTSSPYARHMCVFHEALYVMKHRTISCNCFQSTIRWCAKFMHKRTHFTQVPGEEINHSNI
Random_0369	0.560209	IGAAQYWCGIKSYECHCVCLYPKWAKKELAMDGWYLCGLNVNVGATIHDCYEHGEWGGPKGNFEKWRDASMIKDSEFRYSRMDCDEEGGYDGNCHDGYTF
Random_0370	0.629545	VPVAQGYYKMHYRNLPESHFVIGDLQPGANGSRAGNEKKRCSFMSCTKDTQSCQAHTSVGMMGHGCCTYWFREWCSKLHRYLEMVERSNWAEYARNHTCR
Random_0371	0.885825	YMLADKHKHQTHNWVSRKYICWHAILWWWKCLDTQPDDYGMLSNFEWRVANCSKYWHTLYKSNKSHFHKAQDSWEKDMYESHWVVANSTFYAAAPHEWHD
Random_0372	0.955704	YMYMKDVSVYSKLMPSLKRNFGCLVSASYDLGAKMYNHHHCNIPAFFIQQGVRQLMVIWFNDGTKKFKFQCVAIGRSFALACYNNTVFSVVEVFRYYTFA
Random_0373	0.633199	LYGGLRESPNDKPMRPGCECDTKPCLTLQCPAGPDHYWMGAGVQPESCDWTREKPGTRNQVFDNRPVANLWFPSPRLYWQDESQRAGIRTWMWCTLQCKN
Random_0374	0.731278	GCLTSVYWKHLYNQTTAFAGAYSIGTAWQMFHWGFSCHAHPCNYKYVTSRKVPSKQMCARKLKTNNAAWTVIQEVGRCANFYDMAKSFQEHMSQEPEQSG
Random_0375	0.754065	QFSCAKGCAHHGAEHFVRWKTLQRAVQKTFVEYHCSGFDWGEQNFEAQMVPSLEAWGPFPICFMMMCCRNWALHRKYQEWCSHAKNWNFIPVDHFFRCDA
Random_0376	0.914574	TGQAKYYPQTGATEAYIWKEYWHPFNENDYLIYYLDAGGLAADCWKGHEGHRSCRQINAIHLQWEKCYGAKVGKDTAYCRGCWGIKLGFQFMPNCAQFKE
Random_0377	0.793193	HLTRSTRVTQVQEMGTWWAQVLVKMTALGKKQVPFWFLDWYDYCKIEWFMWSRWMEFDMASHQRESNRERKNHRELYKFCHGTPANWVDKIIHNNNLIEW
Random_0378	0.768777	RYQIQGLPEGPCNRCYIMAASTMQEPQQVWFFNMSYMRNLPYERQVVPWEYQIVEWGVGVTCLCRKFTAKKDTWILKEMRMMAFLFIQGKEYLISPGGGM
Random_0379	0.569535	MDLQTWPMEVNFKWVNHYAVNEGCIGMWKFKTVEFPCCTATFAMFDKWTIENMTVRFHCIAPAFDVDQFYTQCGKMKSATGNHMDDCMNVQDYQEFWSSS
Random_0380	0.821551	RYTDPRSDPSYPICMRVMENILEDSNCQESVDIFDHWMRNAGNGGYKNTWLDYFNWCHGHYSDESFPWPHREFDVQMGKFMEMVGGLETDMTRYQATDWA
Random_0381	0.773341	VDCQEMCNGNRYMGVDTCWVIPLSWPGSCFHPIHAYMVCFKPVGSGRSHRSMAWPEVHSTADCHRADFNTCLHNWIEAGMRQICWLVAGKCDAFLGVPEW
Random_0382	0.603331	TNCHMQYNGLHVSGRMRLFKACWIYCFPDQYVQHSFAGAPRRYDMQEQMMHIRNNIIYPTDHLTPQSHKMWSCHHGTNWPHVDPTLECFCSQITCKAYSA
Random_0383	0.679527	SKVTFVNGGIAEEPDTLKNCAHMGKGLVCCTNGDVKIIQADENNVWPVKGDEREINTWWRRAESRKENQQKKMTASGMLFNTCIFPCAWQKMLCISFLAL
Random_0384	0.644856	VRWSCRSASAICGHHHCYCFGSYHMQHYWFDKPSMHDLWTGCTVVSAWMCMWFRVFMQCIIVTKGPRDFHSELCSQRVEYPHTKQAWRLRDFVSMDFESW
Random_0385	0.658379	ARSWDGPMGERNSPNTSRVPVLREWLNFNNMKYMYDTVRQQRNGSVTLMLPTFGWTQTHFDAKIMFETFHGDIYTAIFKEPSPAFRGTTHVQIGPGFNSH
Random_0386	0.596223	NCISCYLACGTFHERRAQVIVAQIDGNGSHIREFQLRIGNNFKTIHKMWEWITSHKYCKHDIMYRCYRQMRVSAVQPHRDNSRVVQHGWQVASSMVDMKN
Random_0387	0.79434	QIRGYSSCMQPYGFGRPPHPDHRKMQDDQQSIHHVRQPGRKWACRTPRNYDCHKSACVFHDKHLLKNHVTRHEFARSDSPRVAFRKMYQLIACRDVDHGR
Random_0388	0.666739	EPYLYQVWKMQFYWHFEKNHCWYECEPPQCCPMMMGCKYILLSECYPGTIDETQVKYVSRMNYRAGHFTNMIHRRMISHEAHMWKDECTNRVCSYQPTEL
Random_0389	0.775295	HHNWCDVSVQEGEVNDANNRSNFTALCQKVWLFYNLIMMIGSDLNWHYYAQSDYAAGFYQTPHQYKPIDECEGHVAFWQPHRPFFKTIMAYSRSTWDMYG
Random_0390	0.792151	GPRFLPFIDQNICGWDCCVVRTVSDRDTTFYRFSRDRMKEIRIHQVWRESHWTPLLLNNFGSTFIATEMQIFRFGSHRCNTLLDKMFHAKSGLYRFWCPW
Random_0391	0.576738	SIDGWVMYMPCPPENKYQRADWWMMVQMLFYHRRLNGTWHPIEWYTPQCANKIHFRIMECHFWMYHDQLVNRYTYQWWNQPHMHQQNPMLPTFGAEPGQS
Random_0392	0.725042	YWVWCRRPGRECYVSVAWWMKMMGIDRDFFGTHIFAKENDLKRTTVVENWGRLSKVMNYRFHFAIWHIRLWSLVHNIRSEYPQKHEVIAISQQPNCCPME
Random_0393	0.633189	LEGSNPRCVGWKHVDAIPTIGLDANHYRQVFDREFYKCYMMNEIMNWEWWNRSSSVGIEFRLERTAWQVCTTPDHHQCFACVNVTYKILSCIYIRQDDQV
Random_0394	0.590002	GREAPPMVFHGIEHRRVHGQTPRMGEDTLCFLPMWWNQCEENMDEVYCNQKWIYVSPRINALETNFSTHTIFKIQDKVYCFWSCFLNNRDFRLPGGFKDH
Random_0395	0.698071	KPYQTQSHVPRTCQCWMFGVIWEKIQYGIIRSGLYGEQRTGAGTACWSWWAETAEIAKEIAWTWWNSDNPHQTTQHIMWCHLDEIASHRPNLGSFYTPEH
Random_0396	0.821551	FHGGDDLVWSEDHGFPKPQFEEHNSSQTNSPLSHIAYTMGSITKFAHTAVNVKWTGHWQIDIYQKPRPCNQVEKRHEWRQCNLVKSWMINADVYEGFMAK
Random_0397	0.940087	DFMASGPLHNHHAHNNLKSFADNGCIIGELIVYVAYQRSCFGHLVNPWNWIAAKEQPTQGKPLLMRKIGARKCIKAVAQHSVDGKEYQDALWFVEVQVWQ
Random_0398	0.695179	QVKQQVAEPHQRPEPQPWYDCSEHGESTLLKKFSMHCNVRSTQNKQQMETWQTTQRYDRAHSWKYQRTTHVNAWPTRRKALYPTYSAMSVVMFGQENSTE
Random_0399	0.816557	MGQPLHIQVNARQTAKRNTLMSGDEAFKFGVLIHLRWCSHISRPWSSIAGEQWWTDWLVKQSNKNEIPVFYNEFHCIAQWDWWLGKVTLGTTPPMHQARC
Random_0400	0.839872	IQCLHGELNGNSGVMMESVCISKTRQDYRHHGDIMIKWRIQNKRNSFGLQFMMSFWFGGIVCVAVVYFELFWWFFEKITWICLHKDASTIWGWSEVCMPF
Random_0401	0.581766	EKWNQAQMFYWVNAQRKSSKFTTSHMRHTGSPKPNYMDPCWVYWPWLLPMMAPDAQQIIMNKADVFTTCFMRWPDQSLQQDASADYPMCCLTCYSCDYYE
Random_0402	0.632218	WTSECGAWFFTMWQNRLMVSLESGMCDPRVFIPCSNLFAGVWVYPVVSWCVALCVTAQPALPWSRAAESSSGPIAVCEKQHQCECGVMEHPYQTALYVDS
Random_0403	0.553542	KQNYPRYQGYMIKHFYMRCWYKQDQLKWEYPWIIVSEEFAPWMHKQCKINPWYKNRQNWKRGRVQHQLQKVQDENPEDCHGTDFDSASEVQLAADMYHQC
Random_0404	0.797714	VFSNGRWCESYKQFNDPYYPYIAVKPSQRNNPCWHARENKASMQDFFPSDAEFDIVSCIWRVEWSHARCKNKFIWVLYMINVNSRMGNYRVRDVLYYCEM
Random_0405	0.765436	VVAIPYSMYPMCLAWYNTRTGTLENGGRMIIKWYYFAHHWIHIDKVEVTEWFNGVLWKSYKEYNWIAQTAVYFDLNNNELCHRQDCIMFNQYSSCDSCFQ
Random_0406	0.779372	GRHSLTVGPFQQRQYAEMAEDACAYEHLTEGENFVYYAKTAQYEGIFARLLPHVNMNQMEAMYLDNTSHSMIALQTNYKHIPSHAEFSYINMAILSMCIM
Random_0407	0.853739	ARWGNRPWFAKCSPWHQNVVQCKMKDGIPYPYEDWNTEMCAADEQAQWFCPSMGHMTCDRILVYYKPCENVNRVAVYYKLSTLEHSHDKDGPAMFMFIKL
Random_0408	0.914574	SPSENCKYCCKNPEEYNNMAYPVRRLYDIKVPYLVSICYKHKGRVSLGDYHLCPGTTMHTVSLSGKEKFLQPERLKGEFQPQWIVFYGVADPWCPHMGIK
Random_0409	0.868903	QVKGGNWIYAENWCQCQCAEQLMMQGCPQWYPMPRAVLDLTDPQNYPIGWVVAYTKNENNEGLISWKNPEYHFPECAEREVDMDSLKDFGYWQMDAMCLW
Random_0410	0.883629	KFWWMVIEWLVIFRNNQMRYSRQPLASNNRNHQCARTYMSRWNALYAYKKPPSARWFFKAFVEAKFNQKHLDRMLSNVLMNNHCDEFDNLVFEDGPHFGP
Random_0411	0.832693	CVFMYMCRYMFPWFFEIVGMDMLSSCLMHQFEPQKNNIVCKSGCSEPIWPGTNHVGWPYMDKARQQLQTEHCLWFDKTMIWDERPFWAGCACVLMWINFL
Random_0412	0.762764	ISDSDMSHHQMFNYYDCNLSLVNTISDHGTFITIFRKKITRYLEGFRQAWMHTFQSVHIVQLPPSNTDAVCHPIERGNDQTSLASMPPWIMPFHADEHNL
Random_0413	0.816087	NEWKVKNDMRWMPHFMHRMDYDCRSKDWNEQTMKKEFPDTATPDRVFTIVEKHYHSLSFTKTDFMNRMLFVEVHSAQITGSHKCHDYHRNPTVCHVVPYW
Random_0414	0.732695	YTYECFTSPIVPSEQAKNCQQNGDDTREQYIASNAEFETLWMTPFCYYYTLIDKEFTRDGGWCIWFCPDARQPVIRNNAWEQNEWHDFVYMQFVRSLNMN
Random_0415	0.802993	DNHKFATRRMRYIQGDYCPRPKGGIMWKCGRWNCHMHVRDLLRPSLRRNFRIWNQQTLICYGFFVIEWLWCYGNESSDAGERFMFIQMNADACVVLDFQL
Random_0416	0.669793	NVGRQSGDLEMCDNMTSHSYSKVSWRASIATSPNYTKLHHTGRYHKTCIVYPYCHAAQPPFYVPNQPQHMEDWAKHHNHINQIWQFQCHYRLAWYPEPTY
Random_0417	0.709694	GKDQACIEVLQEHWGQYQESMQVDQHLQSFAYMCPWWAKTADFYILRSMQYIWDCEKSRSSDIRNVCMESSMCYRQMCYVEPFYARRNRPHNPALPHIYG
Random_0418	0.79434	AWSIIHQPFENHVTHYLMHCYVMPTKKFACHHEPRNKQLDSYAMVEFTTVPDKMDIQRPHPRQLNQDIGHVIFFHKTKQYDNFTWEWTHTHHSNHMFEVC
Random_0419	0.889817	CHFMGLWNGSGLLPVAFKLQIVLTVSHTAKKQGLIWYMSHNYPYCMVWNAIQHKIMIDMHCKVRDFPCDWRPKTSTVIDEGNHMFWSWLVFHRTGWIAIL
Random_0420	0.862682	MSSKVWEEYARHCFIIWYATQATNRGWDGRMANLRTSGKMNNVVVEKLNTCPMIPPDNDKIDLDPAITLRGPNNSAQCIISNHALSEWQTRRWPITMLFQ
Random_0421	0.695179	PWVDTWIEAHKWKHVFWTGQCMSVIHWKKSNSDSVCGCEHRGDIQALLCQPQKGNFDTLKVCWKPYICMLQPWHSYRKVFGNTWSYPDKRSDTFYMHYHG
Random_0422	0.816087	AWYDIPMCNDWGTCIQAEPPMTCRTWLVRMAWYEDADMGNMRTMQVWFAVGWMQVWVTSSIPCCYMVWLDRIWDHNVKCDTWIWLTLHRTFCGFETKYMT
Random_0423	0.809268	NFQTKIVGARQAIILTPVLASRCASRKSRVMKFMMCFKVINRHCANHKQYWVGTQEAQWPAGMFKEMKSATEEHNNHAQIEWCPNNMATFEFVEYHGHEY
Random_0424	0.611632	LACITCTFLDHGNATYGWQIGKYRTLYIHGVLRGIVPVWYWLPRRAQHTGRMVWNCHVEGGCKINLRLHMMHYEWCQLEWTGYQYEPNFLAFTIHCAWCP
Random_0425	0.575437	PTWEQCWWNVPSQWMMHKIPQWYWEPTFKQVIEHEEETWWSNTRGIAQEYCETEHQFDLQRGRTNQRFCEHEEGWATCIHHQVHCKNVLRTETVHLKMSN
Random_0426	0.799491	RRLTFKFVNLAMSQDLITAEHWTQLTLGRWHNSLLYAQLLAFTVFPDFAASNREKEAHWATFCEMFHHVNWIAIHAAWDCQDVSMYVCDSIGYVPVPYSE
Random_0427	0.700977	EPMQCNSAWASDIKRLEQFINELCPQVVAVKYYYSSCDPCPALTHSYGIKMRPNMAEVRIKFMIALVANKAVSTTSNVSVMVKIVPISCGVDSFALPGFT
Random_0428	0.887343	PIEHQCTEWNQWDFYVNGDEDGEWPDTAMDDSEPHVMHVFMHCHEEICNKRHFAGQYSNPCIKSTYHQHTYWGRDPLSVLWKMYMVYLAGNNGVFKPIDI
Random_0429	0.83043	FLECCYDWHCACWIIYWHYLGALYVIHYFMPKAPWANLEYHNLWPDPIVICVRHNGFNFWFTRDNASGKSDQSFYHQCTTGSSQQAPMQDFGSMNPVSPM
Random_0430	0.596223	LNSFTKHMKCWCYLLKLMADWCAQWRLRSQFTFIAMFSYLTNYAEQWWHAFICQSASKRHHSYQMQWKQNFAVFRFNAKVEGRFCMDFWEVDHQPSGEEA
Random_0431	0.70603	DYGQWGHNDHCICQQCDSCDMMRTMYADAENKMVQMFCDTWEMLGNFTSLQSRTMSSMICRHTALHAGMPNATTKDTFYYPDQQAGTQVGCLCFLIYDIS
Random_0432	0.621944	CGYQTHEYSTKMSRAMDVSMNVSCWMNEKRWHLHFNDEITNWICMEIGMYQIWLRDMKWANHRLIFKKTPSQAKHRYVQQDCHSQEFPVMELYWMLYFCR
Random_0433	0.835585	DYCAGIDTYVAVDRILWNAHLEMWVIESKPMPAIMQWCRPCFCHFNCISLLNWNENIEKCCFYRFQYCDFVYADGCTQKGQIPAQWLNWGADVLWFMALP
Random_0434	0.76766	ICECQREPEKGKPTAWLAENFDILQQPQGMCSLWHPTYKPPVASWQFVEIVANRIIGDFQNFWNATCIIWHEDCLRCPISNYHDRPYSQFSLEIWFVMLQ
Random_0435	0.675712	GYLKRKGPHSILNVWGSDYHMRGNGIGMALIVLDTKCHKRFRCTNFGQNWDAGARVFLCFMVNQYTMDWEICKQYTFQCVAKGLMCNLTWYKKYHDFMFV
Random_0436	0.660988	LLGEAVGTCCSHNEWHHWLIPMSALMDHLFNYNQYYCLWMGREYKAHFRATFSTTHRWPGYKLKLKAIIYRYPHPGANGAIQGHCAGVHCNKAWGIQAPD
Random_0437	0.809268	YCAQRSKDGITHHICAMHYNMCYTFIDFRRDESTPTTMVMANWAGVRTGCDDSFLPIRGATPAEPIHHERLKMNIQDSSGSTKTAMDDENMVGMTRPETH
Random_0438	0.721845	RCQDCDTLCNVENWGNEQMKMVSDWHYTGWDISTCMVQPSSWSWHAMWFGCWKQDDDAHIHYFVGIIRMTHRTIRPKPAAAFGSIGLICRHPLLAWYQFC
Random_0439	0.664149	INDQEDMMTECSCTPVSVMAMKYIRHMKDKQSMTMGECANKCTQDNDGQYPEYKPDGLWGWNYNYLCHQPCDWVLIGKQVDSHGEWWPCKGMKADYAIID
Random_0440	0.722136	WQPKWASKLDAQKLDMAPACDIINSHKMCITLYLVVYEKEPPWLCNMFCEIMTYSFVYSPCVWQCVFWNGSFRVGNYFYYFVHQSRIDYVHHTDMTRVCK
Random_0441	0.737104	NSRCEQSLWSATNRYEMFDHKWRNYTYSDRPEMLAEDDQDLIRMGTVTLRLGEEIAFMPFARNCKPRPDIQFCRKVIPLWSGTSKCHICIVLSWDYGKSF
Random_0442	0.525824	SLRAMSEPCKNKDIVNIPKGPPFLKYWQMKFEEGEWNVRMSQAVWSYKPMCYIAQGDITQKLNPTFLLNRAFDCVMKMPSTCASHSTLRNCYKCYIAGGD
Random_0443	0.842633	WINFDMDEDTTASQCCCEVEEWTGIMWDYLHMDMGWRKQYIEDPECVTIKCPMFCAITVFPKQARITQMFCGDRLAQYNDPFIEQVCQFCWDILLPSDLT
Random_0444	0.819902	TRHRMRNPPMHHDDQFSTYEEAWLCEIIRMTYWNVIICLIEMVFMPPHAQNTSHCYENICCMKRAKFMESDCKVHSQWQRTYSTCVKSHYAGRWPRDNDM
Random_0445	0.78925	RRGKAMKENCPINYIDISQTPYMAVVYQCRLNTDRWSQAMHALWLEDTRKANPQDCLYHHKDHLVYASTPTEEHIKPPSIEAYNWFNEIRWSHDHLTIWA
Random_0446	0.707223	GCLLTLPHGCTCYLIRHCWQTLTYIWCCERFHAGVASPPAQFFACWMSLHLDLNQDRTMHVEFDVRSMMKCDMTLNEGFMLVPQYVNVCWGEMVSVDMIQ
Random_0447	0.756981	HQFIAQGWFSIIMSYWGGVWQHQSDLYNAMDEWHKTHAKVTCTFQKSPVEMVYSLKCLNFMKPCVWDVHQMCGEYCHPVRWEWGGIMFDSQVISCIDRSE
Random_0448	0.553542	MHMGKDTGYCFGRRKVHQLANMANYDSHTYTGKDYNPRLDYRCTEYPFVKKQGCWQWDRWGPEERLIECMFIRKYMGAYDLCQGPWSEYTWMDTCIAAGL
Random_0449	0.765626	QLGWGPDMDIDNTCNTFPRGFRSWPTQRDESMRFIPFSEEKFITTKHWFMNYVVRAKPHDTKRRDTTYGQHYQTGKWHYKTRHGPQWGTNQPQVGANSTL
Random_0450	0.855678	GMAIGMLSSQEWELWLGIYTNCHVDQWGTLEAEPKWLFEDIASKFDSIIGWHPFWLFHDVTRCCKLYLSDLSICQLQQGQLLFHPWSPMAVRSSSVAQLK
Random_0451	0.821551	KSYMFKTSHNSGYRHWKVNPHWAIWPHWRYDPGCVFPWYRVTYYVMDYSYPCTILDERDKANTLQVFEWLDMLNCCHHVTSTDCSKAAYAGAGRGHGKKN
Random_0452	0.808083	KLEPFTRHNRCFGGPKGWEFMDHRYDGDASPACLTSFSKPVMMHIDHYYTVLHWTCCDIFCHMTYSFQDIRPATTDYYWDLHKYHINFEKHIDCEASSMS
Random_0453	0.809268	YLRWIQRPQPHNHGDFLWVRQMIWDDVFDDKQMYHMPAQREEPCIMMIHQSGIQKMSWFDGDLMYGIFQAWMCSYDWLTWNFKMEKSVGFHAFTEKDLPR
Random_0454	0.776382	QPNSYPYASMWEGPTITYAMQKNCMPLQWWPSAAHEWNCKRVYVARGASDQQSCYGPYYLTADQQWAGWGLVHYPYASEASKFDNEHQPERCELYLHRIT
Random_0455	0.811999	TVMECNLRYTINIYHQWCRMQALGVEECFQMSHPTLKIITCACDYHKMAWVCMWDCMVIGCCRPHDSKLCLPMCFGGLCIMWFMDMYRSVAMEWMLMRLL
Random_0456	0.611456	CIPKESDRSQVMSFISRPSIISCSFEAPHYPHRTWDRIHAEDNTTSGPEHAFQYDESPVNAAACIHCMLDWSKKMWLFQEAANNYYYPDNIRCYCVCPDC
Random_0457	0.75331	MIGTPMGAVYDWNESHIVLFRPTEPPCQSYWLRPSFPVSLHEIDHVNIKWGQTCTCPHHFSTASESFPYYIRRTDLDTQPSYWSWTTGVCELKGNCDWFD
Random_0458	0.706865	NHWCFAWECIYRCQSTDGCLKKGTLKAALINSTELYKIILWENKALNHPGMTFWNEVHEADPLKIDFSRSGHYHASTVGHDQNAATDSREWMIYGKAAEF
Random_0459	0.764327	NWPLTIKFFVNNKYAIYSTYIYTNERPGSPNRMWLQEYWHYFAGSTTKMVGNMLATVYECWGSKFRMDLVHEKATTMGDFISTVHASFDICHKFLFQTEV
Random_0460	0.810322	AYWQLSNKDWWSALQLHLMAWASHPGWTYKSFSAGWLFLVTQLNLFLDADYWMKVELQNTYPIWWFEQLLAFRYLHCLVTGHMQAVENKTHTAVPYWVNR
Random_0461	0.744096	PFNDKNWTDFYDKCEVQPCHMNPAWCLLATLGHTGFMMPMDERDYVYWNPTQFRFEWHSSVSFRRMMRDASPNHCMGQWYEDVHPEWLNLNDACASTKLC
Random_0462	0.885825	MWHAAKVEFKVWIPRSYFQYNASWGYRSWIIHSDIMVVNPQCKSMQSGNAKKDERCQVGSPIEPHLWESTHPHASIKARGWHEAFPQASCYCGFWANGVQ
Random_0463	0.582186	DYVYHNWYCRTILPNLEYWTKYVGLDVQVDVSYCGTVYSCHEIPTKAHRAAHCTWLKIYVCMQRKFDLWIKNWDSCKNTSGKIKVWDVKSILRPPNERQC
Random_0464	0.773279	ERWHEILYKVLTGESHLVYKFHCGFTDQNFKSNKAMQMGHGPDNLCGYHMVRPDMVAQQAYHVTICSWLRQCVHCRDPDIKNYCSGCHQYSCWNPRRIFY
Random_0465	0.773881	KFPMADFWTAFDATTYHQRMGWSHLLEVFLCVYREIHSAWWDWNRVLRWLENRMTGYKHNYERTDLHDHCWGEPKLNFDCMCKGPLKRKMKWQTLQWHEQ
Random_0466	0.746104	RPDSCTRDSDGAPQNGAWELVNPHLPVRFHYDKGHRQATHWCFPHDFGCSFSCRDWCVIEEYYHMCAFPDWSKSLRSQISVSRRLWPNNALQMPAYQHQF
Random_0467	0.643063	SMHWGLPPGCEAEVYWRMKTPWPGFEYMHGFCWSTWKCSFPAFQPRRSFGVNPYVMKDQLQMVRCFALLENFYDHKMWAPENYYMKCADWREAMNLPGCY
Random_0468	0.711404	VFHPMSQIYWRKGNIGTSKRYRPFIEHERDQWYNREFGSHQPDDVETCCWETKVQADDRPINEAFDGVSRWRLPGDANEEIEVVAPGMTARTCRTDVNDR
Random_0469	0.707607	GPCCMHHTMDHQWMMGERLFWFNGHDASQFQHNVYCHLQMNCCVDCCTNSRWDIHRTPAEPENDKYRSMTVLQVTGGGAIISLMHKNKIEKKIGYVSPDD
Random_0470	0.782254	IKRNRLHWGLMARMEFNEMLVAGDPARYTMPRNDLPVYCCCDFNEYTHIKTKHKAHTIAWRMTRSARRMFLFCHLSWNNSMYNVAKCGRSHQDRPFTDKG
Random_0471	0.740334	GMTMIQRTLLGNYHNRFGNRWLDMMIVIYPWHTQWGHPDKNYEYFYPWAPPIKYKNQNVLNKCPCWLNFYTHWACEGHPIWEGRYAANTKWCMFWLAYKQ
Random_0472	0.720424	HHAGVVLTHINWDPYPFEKKFDCCVWCIGAVLGFYGAGEPHCQNQSQHFSLYQDSIVFNPKRLFDEDANLLKKFNYYMCREHEQNEANTPKARYRFVDRK
Random_0473	0.70179	GEQSVRKMMVVNFMRQTKCWHREKYQDWEQPTDYNQTNDTWHWWMACAKMDIQRDSMRPFGIPVGINPTWSYDCRCMRVPEVEHSVPMYPVAMYQNKCEY
Random_0474	0.615103	VNHAAPWARANITAKIRYMDEPFKWVMSTKEAKRRECMSKPSWYIKFDSKPPNVQGADCNFEHIFLMMVWHYPKRPLPAYPHQCIVPRKYHVPWGFPINH
Random_0475	0.746646	KGSSSAYHLQTTNQRGVVNGSLFHHKAYHDLSDIEHITTEGCIYSTLCMNFRIQSCCVKTKWPGPDYAAQLSNYQARPENYDIPRILVWSQCFHADEMNN
Random_0476	0.767705	IMWHKQPLTQYTAYTYANVGYDKCRGCAPRFENDEMMQEKDTGRMQWKTIIEWWINQFHTGSFAWYPFHTYYNFWEKMIPPTKATDKYCMNIEMYHQYQP
Random_0477	0.578107	KATHTEVNMLADEMQTPCEKRMQPWQLFNWCLHFQVNDDGTEHINNTWGPKLAMQEAEGFDHNRREIPQITRERRKPYEYDFTFSASQVFKGKPSPGNWE
Random_0478	0.6466	QDCYASNLMCCDWVCWVQRAYGYEEPGLWNKDIEKTNWREMIYQHPGYFTYFTFSGQMKSQDTCFHSMFHLPSPFQTYQEDSKECRHWVTGPFSFTEQQT
Random_0479	0.875486	KCSGDHKMHAGEWMRHPHTIGWENKTIHWDDDLMGADYHVFQKMQCGNLCAIQYKDPMPIGDMMKEQFAEQYDRVKCVFSPPWQFILMDYLERFAMNIEI
Random_0480	0.694684	KFCIQGRDFFRVLQCRRFRYGWLAYRKHLMCHWPTAYPLFTVDFFNWGGISDRAKCKASGAVLKHYHSAGNPICGPSPFWYDERDHSYGADQIAYIVDDW
Random_0481	0.862682	KPATPVPRAWWGYVYHEFWIYAYKAANMPFMIGEVNEHGSIMSQWCPYVCGRIAGIFQLWSLYMTSELVLDGPCMSCIHKCMAFFLLYLIRMGYEVTCRI
Random_0482	0.717184	NPFGVIWNTYNLDKWAQACWGDTSYHCECHEHAMAWLNCTVVHFEDPTKNCRNGDQCSRNCILCIDSLYQNSDNKLWRCCTWWMHCECMGQICPCVSGLS
Random_0483	0.666849	WVETDEQEKGDCDFFMRYQIYLVGAYAQWRFWFTRFCRMVWSGPHVKQMARQIQNLKPEAWPPCTHWNDVHNWPDSRNKIIANNKDCKGIHWHTNPIATT
Random_0484	0.764327	TIYLTEPCDGDKWTSNCAIYHKVPCEQFVWDHRNNAYDLWEVSFHTYEHHMDPKDYHKDAYTYQGFTYLACLMQHEKDGQNYAFPYVYVNKMWHEFIEME
Random_0485	0.811999	ECVYHHDVQSCPCFQRTISLYHPELEKITFADTEGDRWEWYDTICSQPENYFVVMNGSVHSRSPSQHKLAQQLCMPFGSPFYIWHHGHHMRYSWHDQWYK
Random_0486	0.676233	TNWHFTWRMNTNMTVQTYFEKKRMRDELEAQQSAGQANGDEATMLTFIEQAQTRCTAMFLHTAETTTLTFNCAGHDKVVTAWDWIHSCMNKIEGGTADKQ
Random_0487	0.7515	SNFNIVSCYYFVDCWPNFFSWHDQQMSYQALPPFYLAPARSSPDAWLKYDKGETRWMCWKMQNHQFHWYKHGIPKYCDEVIPWYPWGENQGRQELKLQQE
Random_0488	0.613644	YGDNKASMFAKIDIPHGQWFPDDMMNMMYITCSYLADITYHNIEYNKTVRVDIACCHDQCMFLSYAPEIIRYTAQMNLPHYAIMRDQEQTDTKKRGSAFP
Random_0489	0.663417	WPCYFKTVPSHAEKWMIDNTCMDVLSGFTHFNRTYLKDWESVYTTSDFRHQPTCSRSVYMIYKWSEFAGSDCFHMQAVCYNETWRGYTIPQHELHVWHLS
Random_0490	0.718414	EIKQHDMQMNCLTREFDFMIYCPTEVTVGVPSTTFAEIQCDADYKHWVITYCCGDKKGEFGSRDTSMQDGEWFSNWEMLCTVHKLPFMHDQACDFCQSKN
Random_0491	0.681126	TFHSQCMNKKDWEEAETEFPLAGTKFLYYCTPLSHCKREHEDDVKDDRYMWDNVTEGNHEFSGGIRMVSPYIPSDRIPAAMLKMGNTRNWFMHIFGYTII
Random_0492	0.644856	KRSSPVWPYLAQLYTNNAQGMIMAPTAYGCAHQDYDEAVNCMFEENDMTFIFEAYREWHPNHASALLLERDIPFDVKFCSHWSRECVNRFSWFNHHYAWC
Random_0493	0.817062	TPRRFWCPAAEFGDHDRYNVWEVCGMMAELVLVPERGGVHHHTHNGSPHNMLVFNSYNYCHINPRHFCINLHVVTHDNQSKAYSLNRIDNAWSPNQQKYQ
Random_0494	0.792866	VGEPFWQDYGYDRLDQGEHSYDKYMTCQTKATNTCYNFAYWGPVKADHPNGTLDQPIQSDFSCCQFEWNLLFGVAQKVANYYKMRSEPQAWSEPACTRGK
Random_0495	0.651752	KPQRPFPTIFHINEEHTKIQRQCVMMGFLWYFWQIFECGQAIWMYGGNSAAKEMKGGIKVSIEYTVYFIDKWEGRPYWTVARIWGSCLEQGEQQQNWFMQ
Random_0496	0.731625	MQFRGYFSGYTRTYLIISPTLMWYFQPVEDATHTHHPCYWGFEWNNPYQQEEGDYLCVFMQPVFKSATDWSGFYYLCPEQWITFEGHCWIKEIMFMSIVS
Random_0497	0.83058	GNVSNKMQTNSCYISCDGGRMMNPIDIMYFWGYPEKMMEMGRQLTGSFCGIVYACKPMYMMDPFTNGYLVPFVFGFVTIMEFFTLVAMAGAERPEVSERE
Random_0498	0.855644	WNMNHDWRNKPQHDSVFIIHYETNDLPAWDICNSGRQGLDSILEGKLHAPKCAFFNLVKQTIDREIFVSMSSPHCPLDWPKFPQYCKSHSFSANDWMPHS
Random_0499	0.784244	MSPGTFFHTCVEKWTWEIKSYMDFCNNVLLIRMHCEADVDHWIWVLKMRKIKKLNWPRFDNNRANDEGEWYDEALCNFAFDENVSCYPLEPECKEMYHLW
Random_0500	0.777878	ISRHQRTSYALRVEGDVPRTPQIMTLEWCRAEWPECDRWQMLHEELSWLKNQVFGHPYHVFVFGNEVVIGRSHVAEHDGSVTDNTTRECCKYYQTLQIDM
Random_0501	0.737507	HPFCNDGKPCHADRDDNFVRDRSAKHLCADMEEHMHEIINGWGWGIIVPYTREHSQCRPCIELIRALVSRFRADWWKWQIYGIEVDTALHMELKNDYYRR
Random_0502	0.739559	AGSYYWMGPQIYLVPGGSFCKLQSQPLLAQLTNSNIIHDDAYPERQIYMLVCSHYISIGAKKFLPILVQWFREKHQVKTFDRPMMKDYHGGSMNKLTIKH
Random_0503	0.774095	SIIYNDFWAHFMKDTAERLCYRSPGDALCQIDPTTATMAKGIISKSNFTDIRKMFHQWGIIDPRNMFLWCAYNWYIINGAVADNMGNFVQNQGRAIQPHL
Random_0504	0.643304	QCAMWFLFYPQHVATKRLYNATTSLWICWNPTNWCNHIPGCENLLRMKVAGTDVQDCKVHDDTLKWGTLRNGWGYSRKMWYQNHKHEQLADIAILSAMPA
Random_0505	0.807574	EFSATAEDKEFHDENPGRWCTPILIMEPDMMVATIIKNMAKGCEYWLVHINYCLRPSQQSTMPYNGAVQLFKCSWGKPINPEQAAMWHMRLRDWMTVKMY
Random_0506	0.730842	CDNPLTDHLFNLTCDMNNWWRRHVKDTYQRYLTEMHCVDVPKAQNPCAQHVILCKCCSIHHTSCCRGNCSRHSIIMILMIVTQNIHGKHCMLQQNQCMDN
Random_0507	0.816087	LKFCEMLHCGVHQEWEYLEAQCERNSRSTPSMYHNLKQATKPCQQSAWIFIFVDLCPAWSPLEWLYSLPIEWGLISWHGEMYISVPMWQLYNRCEAVFIF
Random_0508	0.805757	KHMNCHIRFPFFDGLEHHMTLMTHFGALAAYCWSGFAQFGDVAFCRTQMYIFRAGFNASRHAVKGTYKCKGLYSKSWCQLRHDYVTNPEYEIFDKKVHER
Random_0509	0.485896	WIEIHKELIEECGNNDAGFQELYGMGMACAQQCFSCMFKAHVSMDQGCTPHNPDKSEKYQGFPYRYCPGYHNFQECMGRLQNMGDRRKAQKDPSAEMSRP
Random_0510	0.64873	GPCKQGMKDHNRSVHKHCIIQLQKMICNYVPQQVSCWPWEFVNPFYWQYRTANIWQRHMTLQICHKLYEDAWKVKHMHNQQYDKWCWSTHSAIGWMWYQS
Random_0511	0.839845	HGPKTDNVVAPMDTHFGIQAREHPHIFYQNLMIKDVTHKTVTWLISVEAFSSRRNRYPPRRVENCKPGWWGKQSDFFHHRLQAENIRDVGPKTGQVSVQQ
Random_0512	0.922155	DCYQHHEMWTSFKTPMTPGHNRICTMLCINMYTPGMYDNSGAGMICKEVNVKSKIELCSIANILIWYCACYPKGPPEDPSIIRFEKCCCSCVASCRDNTA
Random_0513	0.687684	DCPTMNKPWDGIFEVLEGVKSDLKFMQYHDAWQDKALQTQLCTYAGRWRMMLMNTIYCTNCKINLECGFYDPEHAFEPGQVFMRLSKLETGPREITTAII
Random_0514	0.714482	WAAWPTKKQVWSCMTTTCEIDICGIVYATWNNCCPVVMNAFCCIMYTTYMHHDNMALDWLKLKSFDNHEDLCQWQKTKIHDEGGSSDLWQYAMTSSAPGP
Random_0515	0.808083	CDYCRWNPPWMMAQCKTAPPAVTYGDFAYSMYAEFPKGANTPYYTKHSTRDIVIHMMMWWEFMCNKFEVIMWNLDDDGVAYIRFGDSRASINNLYVDMDG
Random_0516	0.778567	QDMLRSFMKLNWTKMNCRNLTMQEFNSIWAEQNHKCGWDTCMYGAIKPFINVSLYWLMGSLMIFCRSSKAQGLWHGQVYGLAALYDWCINYGARETLMYQ
Random_0517	0.817062	FMGFYDYQVVDNDDTGFMHSGVQDSLVVALVYTTMSMEKVWHSHPGRRERGKQSSRNVPCAKAWACLQNHDKTMFLDCLLRMHAMSESFEAMHNTYQCSD
Random_0518	0.80181	YYLLRYRMAHMCTVWEPMRWPAQAHVAWPRCISKMYRPYLCQSNPWDWEKAIIRMFVFWGHISRCRIYWKTASERTFYAYAEHWYRDQTYIPRASEVMSE
Random_0519	0.781762	NWVLLCYDIYNMAIQYKGIRVYGRLWGCGFWRMQFARSFHSDFWKCEYKGGQPHDTNYSWFSDIQGYMRWCSDCKQEYTSQWQMIDLDCIETYIPLMNMC
Random_0520	0.655342	KRFISSWCTVKDHNPRVGTPGEIGDMEHPTPVNRTAFCPRAIMGQCRIWYTPDAWPLNLIPGGHFHEWYLGASLKRTCTWASWNATICQMSVECIGQPLD
Random_0521	0.862848	ITCRWWLGGGLMFQITTRTNVVMYIFWQVPPYSASIGWHDWEIWCAMRTLETNTVAGFTPLAISFTQEMEAGVLCAMYDVNQGKELWSSFFMMYGVPCCM
Random_0522	0.561033	KVQEWYFKMAAIHVCAKRAPTGGDCDRREIMRLMQEPYPERLHDEMGLCMMAKCMGQVCAAAWKVPWQPIVSYMWCMRFMSQLVQEDRTGDQTNWNRFQA
Random_0523	0.745908	HLWRDMAVRNESATNWAVMFMFYRQAEILWRKPYSRNQDHAYETAFIKRGSKTCDYIMWCVIIGSQTPLEREWSYICAHPSLNKWYMHSNEEGACQMVQW
Random_0524	0.687445	RSAAKALDNHPTLPCDANESGQDMKGRILFETVDDLMLWYIVDYNRWWMNWPHNTEIFKCCLMSEGSRTHEIVPLDTRTSDRRADEIRHPHARIWWYGDH
Random_0525	0.736631	HKEITDVDSTKPWLNWSANTYMIFQQSPSDDICLWFCYVVFVTTQARHKHFNAVIKTCWAYYLGMKLDRVWHCPERLRHEKFKAYCFNHAYHPESLTYDV
Random_0526	0.583664	CHDGRALDMVTMSADREKSVPLTWQRQHGHPYPEKIKCQWCTYHNCQTYQPYVAGRIECRITNYKKYWFGVTTHSNHMQQDYQNAWGGSRQQPMFHNRIH
Random_0527	0.838393	KWWSKNYWQCKAAMFNKLGPHTFHPQCLDIHYAFHLTSEIPNMDFGWCWKTTITINIIWAHAWLPITCYFPFYPCHCSANYPMLWVCYLQPEFFRAYYRH
Random_0528	0.661459	EHMFLCAYKQKCSGPFLECVESKLCDRQYNQLKVHWEVAMYPLHNEGRITFGHHSCWQKITHAPAGECRCHCPIKDHDSAGLQDPLLTVHGVCSFDFGQC
Random_0529	0.555738	WIWMGDDEKRAEMFAFIPKGCRRTTSRAIMVEANGEMTDPVVCRWDQCWFGCHSTDLAYFYSPIQAEMHQQEKSNPSTIITKKWECATDYQWTWRWIQEF
Random_0530	0.753217	FMSRCGHCIMYSANLECCFKKHNTFFWDTKEEEYKFLHGMSNNKMPQGKEKEGLDYLTQFAASIEFHHRYVEGRIEFDVEIASIRRQDKTCDWFDFGWHG
Random_0531	0.705442	STLSKFQTLPKEQYMRHVLARILSKVAPMVQNHLLWLYTYPRGFLKGFQCFMWEKVSMYQVDYRPGQPAVKFCEECTCRPDTPHSMLWYCRMMIRHFHWC
Random_0532	0.646393	EIEHISYIRYGLCCTAPRMKMIYRQDWEHPQCWPNMFRPDARHTCHKRIGRNHHFSIHEDWDWIYAYVMWVQDQAKGVVRYEVMICQCWQKRQSPPNSYA
Random_0533	0.725623	TMLQFPCDLKDQDRGQYWVTSSGSMNDLAIYIPGCLMGMSKYMSIMNDQDIKWPEDWAISFKENNKRVSQRYEFKRKNVHTYPVKGEFSSHLDSFKRFAA
Random_0534	0.586948	DTEIRHAVKCHLHRMHDNDPHTPDTKTDQNWRTTHYLCFVPKDNQTPYAVTDREWIMGFGHYNYIGKARAVHVDGWMCVKRLCRHDFNCMMMNTQIEAGE
Random_0535	0.697818	DYLIDCTELISHHEGRPSVNPPLYLSRWAPGKAGIMLSSDCIDYNDSWMHAEHNKSVIERQQVWSRYMPFKRMYQKDEDDYNHMDKGDHDQQSVYQWLTA
Random_0536	0.744353	NSSGQMINQCIPCLMHRVLPFSRVLSWSHYPSSDCYISGAVAGHGKQFLWFIKGAVNFNFYTSETADFGAWFMDWPKEQDETHMMIKAIQNHGQVGIKYD
Random_0537	0.787862	KRVFQGWEAQKNELDCPWMNKCTGQYELITMKYMEFKQPIWMKSQWGDTPHQGDVKICIKADKVVPMWKLSHIIPSIMYDNIKGSKKFCEVPGCGFERLA
Random_0538	0.875486	ELGMDIVSVLHTCDKIIDQKKPNETGSQWFRNVPFEIMHDSCVTGQMPHESEFIVCNWVTCPGEDGESWLNFRCNRAMCWLQTGCQSVSEMPHLHESLDK
Random_0539	0.571722	LYNPPCCSYLASLKTYSITWNGPSSNFFDTTGGRFWFVGMADTGRNHAGISRDYRANTSGHHVNFRDRTENIKSHMFDQVWPNGITLVATAVMGFEIREK
Random_0540	0.80476	RWVIATLPRMKVHKYHFGNGFVFMGSILGIMTRHESKACSKSTPTDGESICLTCFESYRLARLSDFEYFNIWGWDRMHNLFAFIAELELAGACTKTPSGR
Random_0541	0.634984	WAYWGVRLREDYSYRFFGCNHNMHNGSRYVIAQRSLWKSMNCRSGLQPNNNRSMQSGKASCQFPCMTQMKMCACKMNRHSVAKEFFRTHHACALTHTNEK
Random_0542	0.869163	PTEPPGRKVMQWLNHMIDCAGNCMYVVEKNKPNPETCQWWIPIVYYRMADISKNHNPVWRPQGHKICDEGLGNCTIHTMYKKPFHGICFIAGYMPHYDEC
Random_0543	0.799491	NWNCWGTTNMNRHRKPQQQTIQIAICHAMWPHGDWQWLTICCDEATYCKFIQYHYNFLKNASLGCCGWEQHMNMHHSFNAMWYQRGNRPQVLVHMRHITL
Random_0544	0.830159	WKHNTPYDHEILGITNCWIFDLRMNDDSLEQTFILTYAGPAIQQYMPWLRKAHSYLSAYPTTFVLDERTATQMNGTPGMTQFTMGEQCLAHMNDCHVWHE
Random_0545	0.706384	DHDTMTQLSGDKGVRVNFQWDDTLSRVGVLLCEHAWWAHSTYHVYNCLKMHVMRTTSLLQDETRPCAKEIWCCKMSLGCIKENTRRMGFFEQLFTVDATE
Random_0546	0.8567	NCLFPQHYMCSDNEIKRSELYHSQTASIKNDDPDERGLVLFMFNINIMQMKMVHRPQQNMFIRDMEYGDMCESWYQTEEYAMQTVLWYKMKGNAAQWSAK
Random_0547	0.607143	AADHLFDLRCFCARPDDATREQSWDKAMSMKLPRALNEKIQWICAIHPCFMEEQSNLGWIGARFCARVNWTATPTKDVRDGAVNTGMYDSQLMCGADSHA
Random_0548	0.799517	FDKDNNTDYEDVTVKNMVYYWGECIRTLCYRSPMSCTELWNCNSKDGTESRADINHVIFGALANSWKVLHKISEEWYNNQNEQTLRRPKTYVQHHHCQFV
Random_0549	0.737104	KSQYMEIRAIATQSNEQMCPLMVLIQYKYHFTCEYCTNLVCFQNWWEVKILGEDPTKKMKKLVFKLYSRQEVNHGAYYFEITAHNCCVGCKYYSKMGVWG
Random_0550	0.879444	HGYMAHHGYITYVVPQLKYWGNTDAYGESIPAKLQFNTPIQGHESDHKEDKYLFFPYEQSWEQHSQWNEKFRQFPQDPNGRMLMGTSRHCYTEDMIKVMK
Random_0551	0.887607	ISMRYREDEHQLVDMKEPTRYQVTIHYGLWNGQEFCCYKCPEKRELLNSTGLTKVSQASLLFWQNHFVCWSEDRNDWLIWSPKKPYKLEVDPNCAFPFGN
Random_0552	0.775971	RAWDLVWDSGEVAALCWEYSPTSMQFRNWCIMLWHVDTLLEDNRPQGAHKLWTGYAVKMAQPFFRMWWNMAANNAQYITRTVKLWCMMPASTRWTIAAMG
Random_0553	0.850756	KDNLKGDEVADFVHDMKFPQNLIAVSYFWECWSCAWSSWQQYYEVAVQEACFHFLHEESEQGVWITQYFEDIVIVEPSSLLMYKTHEQKTHKVHEPSKED
Random_0554	0.914025	EKSMMTISTQTTTMGVSCWPRSPMEFIWSDSPCKVIPHYWPWTWGQLVQLDWMPADYRDCTTEPKTYDDHHSYMGARFEAPYEGVRRPRLVPHHNCSEEP
Random_0555	0.914775	CEDRGCECTMAAVWDMRSCWPHITANYRNQPFEHAGARCQENCQNWPLCLLWTGMSNHDGINAEPISMHHNCSAFQEIVLFANEDCCYCGRNHDDLDQQE
Random_0556	0.754856	NGQHVSMNKAYVMHVRTCMCDDFKQGVVTCFLNQPGKCFERIYVGHVVDTHQMCYGHTPIAESSRVNRIWCCVHGSDGMTWGCCTVILPGIMHELNGFYR
Random_0557	0.660988	LHMREFRVSLCRMVNDYWVCFRCIVYPFSRMCWPRKKHRPHVKRGPNECDPPETTRYVFQIGFLAMYEPPHKQNLFNGRAFRPYDPQGVVCGKMVCNAAW
Random_0558	0.660449	TFKKTNEFLMDEYVATEIIMDFTDREWAVPRVEIDNFPCLWIMEMDFVWTGNHYEGTRANALTSWFACFQKRWLHEAYYQHGVFVHLVGGACVYSQDSDH
Random_0559	0.718414	ELVDYHAEAPHGMFMDEFPEDTYEFNWIDRFNVFRWHCMKTQSCELQGKKNLIDEIQNPCQFGLPPRVDMCCITRCLRQVNCCSRKYFQCCLDFFFSQFD
Random_0560	0.735141	HCNVMMMMIGFDFPKCVNYGYPWQPHVIALFKKQQKNKKPFFEMYSPKFQLWYMMLASFHRWLKWGWQSWDYVKHSDPETNLRAFEFSDYKEPTYYCCTW
Random_0561	0.928717	DICQPGVNANKMWKWCHTWFGAVIMYMYAFSRKPARLGCYSLWRGVYHPWMCDEEPKYSIATCGPGVMYIQEHCCVAEWTKKWNWQLKNNKNTASYIHQD
Random_0562	0.764327	KCCYLQEYVTNATFAHYAHADQITMNWYPLALRLAFWHFTRKQTPPLGMDNEWLFNEAEPKEEGHSDDGWPANYTFAFRFVCAHPNWAIECDSIHPYVVL
Random_0563	0.754333	PGVEGFGTETFSVDGPDCHSQISWWWCRPMWYVLNMENHQYFGPHFGWGRCGCKVQTPIWSLAMSFQHNLILQGHDFPHFPILYGQTMAYDFPQQIIHCY
Random_0564	0.890172	CPIHDKELCFVYRVLYMEVKHYIYFMPQWLVHFFFIQFSNADVMDMFRDMSHKGMQMHNITRYKKNKFKADSNCKMANLQDPFAVCTQKKMALGQAHDEI
Random_0565	0.470245	NSWCQEVGSPDRMRGIHMWRKYLMQDKAIAFFMPCGNEISHVPQTIIQADTWHFCTYVKGQYKAYVDREEGGRVFCETLDINITCDHMKHMNAPRDCAAR
Random_0566	0.685249	YPTPPSYRHAFAEIIGHHIYKSDVNSPHNKFWLRIYMWMPARFKHPLGINDWFWGWYDLTQTEHDHPGMIYHGSLSAEDIPPCIVNKMGCCPNYQTSHHD
Random_0567	0.821551	PTSEAMPPDFTDVGRQKVPARFMGIKETWFQIEVWSVQCVYCLTWNDECNVMAIHLYHTAWFSELEHWIHFRWMERMNMLPYAFDSTGIRKHTELTCKHS
Random_0568	0.883362	VSEKSFYWGSLIWGYAQAECWHTGASQEGDHTNNQKWMQDHTHNCCDVWSWYHFVETMDMQKTLMDMMVLWFIMDWLITYKYESTWMIFFECWDRLNMAS
Random_0569	0.734513	CSVLSPMWWCYDCSIEREFTYVCGERMDNQWKGYVSPRACLSLVMIIFPEDDCHFEPTDDCDDPLWNIWRMEDPHPKRYEGFRWVHCAGAYKKAWLCLYW
Random_0570	0.741263	NKICRLDKFQQHYFAFYYISQLINCPCQDNGAPHDEIDYANALVCSHCYGYDSIYTEHHCHHWSNLMGRHYLVFHFDSIGNHYLLEQYPALTYFIPLRGC
Random_0571	0.552392	QLWLHGCNVRIERMISQTDRTYCWKRTLFHCNSVYERSCYFMPNWKEAIWCSHDFQMCKEYNIKPMANSTISPDQLAGQSYGYPAIKYSKLTLQRKSSSN
Random_0572	0.451402	ELQSFFRVEKNADDARTQDGITGCNRSIMRILKWDNMCICRNPVSRLGDHHATWGDFWADVNKQMWNCPCCLAQFTGGQDKNMFFAMTKTFTTGWSGTAH
Random_0573	0.572459	RGLIEWSWALEAMSVSWWTSMERTVQTSLSTSFFDPCDHAEEVDIQNTHNPEEKVLRIKPPLTQRLIKWKFTDYRQDTWADECHKLCGARKSDEKCASTF
Random_0574	0.77675	AKIMFGCYSNIWMHHASMSTWSMECSTLPPARGDASTLNLEHYPYNSWLIRSTWRNMVSEGCLGNLNHGGDRPFQKVVDWAPCLMQLMGHEEKLTGMCIW
Random_0575	0.799646	NCRMKVMKYRPHYWDEENYTAMRNRADIKGLDNIHFIGAKCPQHKVQPDAQGKVAPFHPYQQFRQSSWVFPNRVYMLGETGLVNLVDIAIYSKCNEHSVC
Random_0576	0.735727	IYDFQTYEDICNWNDTPLPLMIRTCLDVFYDNSRENCARGNNISKKQAYLQGGRTRTVRWVFAKFYSLDRMAYDVCKYPKYNTTPQMHMVWMDWLWDWHS
Random_0577	0.694373	MFDMQYVGPFDYAACQCQQVMEQDKLLIEALSRTVISGGMICIKHLNPHKMAEIHGKIHIWRIAVEKWSRNNEHCVYPFFIVLSWTAEGPLIQWNEWEGF
Random_0578	0.630194	WFDCQNHACDYAVTTTPVIVPCEGSDHRVAEAIKSCRVWYTNCFAVQGTFVEKIIAGDDENDISSYRQRITSMPSSICGNHNYFREPIKSNNEWKQVKTE
Random_0579	0.70227	ICYLIWIHRNKNMMIELDDMVKLTEEYSGMCWRYGKMDLEYLYTKTHGWLNGIHHGRGDCAHDGCTQLMFVWKHASQYMTVTDGVNPWTWIFLFGCCMHV
Random_0580	0.794391	SSHMAESWLEKMRPPEIDNIYPVHCDRPQFHVSWWGHDNMSLTWYTGWPSRDHADPMEICQVLCEIIFTPDRFTGWGLSHDMTGKAVVHAYHKEKTHFLA
Random_0581	0.560018	RNLCHSIFRMEDYQPRNYIYHKQDRGNQNHLLVCPSAQHACRPYTESHRAWLWAYFLRKECRCWYRKKKIYMGPYVGNDESKEWRRGYWDVFHNRLRANP
Random_0582	0.654305	KFQPICWEELSPRGIITRRWQKLTQMMWYFYVHPHKNCDYRSWMVINATVGQTWSMVHFEQFKAKLTQVWSGFFWKSFTVEDHQPMRTLHPVGLYEMLYC
Random_0583	0.497015	YIFKMFERRETCRFYSGFCHSWPANDAENVMRAHKAQAVNKDSFKSEWNHMEWSSYWACDAECIAYRILLKPMTEPKNRWRCWRTLTMKAQMRSNIMNAH
Random_0584	0.561595	NLAVKLINGGGCQNCNKVGRYAERMYWSFVRKASPMQRWTTPRDGWNLQARSLLQLRVNFWNVHDTYHWMFQGAWRHMGYDNYPEPPVPGATEQIKLPPM
Random_0585	0.784617	AHWVRNCSKECPRWIAGSQGFKYPINEYKAGNFGLYMGIYITHWLWHVRRQIRHFNNNPRALVWAPCGHMVNQAVQNNGFEMMGLIILRACPMIQILPKI
Random_0586	0.717184	AIQSRDAKRGQNTRSMDHPRSYVAPRRCYCRECANTEWRRFRGGYKKMQEHKIVFQEFPYQFKAAYTQKEGIYFHQIKTMILRIHEFNMEENMKNMFLRY
Random_0587	0.850756	RVTASHWPDNTCWQLAMYLQNRMWMPRLDPWGTKCKYPNVKDMGRMGTEGLPHFFYAIYNVILIEQAVFNYQRMECLNTWMPDDQRMFNHTVAWYDTPVP
Random_0588	0.623714	FYMLEHPTCEDTWHPWVGDWMNYWVCSQGRQKDRMWCAHDKVMWRMMDYHKPPGYIYQVEQQHRDCEHQCKRSVNWKWDVDDSSEFQWVPHDNKWECIRK
Random_0589	0.617025	HWYKTSFWAGNREPVVDVDFHLDLRFWREEEFSDYSISAIKYMAYGTFFKHMQMNESGLFMRMRHRYDMAGDINFFIEEQLTCLSQKWRVVSFDSIQEMF
Random_0590	0.77147	WDGMFCDGNLCFPMIWIDWKNAEHMAQVLMVDETNHGFWVWILTKQPCLYWSPCLNHLPYNHHGFKVAGRFNCRHTFDYDKINWDMHWEHLDVIFQTMCG
Random_0591	0.869662	QSWTVQLHDYNPLHKYSDSRKSTPPHITTFFRRPYIGAFRLYALKMRLYVRTNIHDYVIHIFMQRRWVRAEFFWNILPVANKHLKTWLDVSAHWTCFGEC
Random_0592	0.647583	YHGKRWNFTQGIHQKALIGKCAAPNTNCFSPTKFFYREDFCWQYALQLGKLRDQIVTYNHYAEMVCRVRILPCLKDDVSGDDHFRMFLLPMGIMHQLGCK
Random_0593	0.830783	PETQDLHTMHGTIFWHTFCGGYPEAYQMCDFPYELYMPCICDMWEKCGRLTGSVIVSCTWDRLPYMKWLRDNMIGPLGGQPMPGGNCKWFQSKYSIWTML
Random_0594	0.739215	SHVYQVLCNYPAARPSFSKGGFNGQWIPPQYLGKVWLMRHHPFYVYAEVGTANEVAEKILDSCMTGANRRTNKCDCRWVVDHTQCISWMGFIGIWMLLLD
Random_0595	0.67214	NIWEWWQIWKPPDIDAHGHQCNMDNYRTPKDNDCGKNSEYFGHHCNHYWSQLMSSTKDPYDHNEQAKWRPGWGMQSSIHNRCKWKDHNCQRHFNNDWKGG
Random_0596	0.651831	SPNRYYKKCHRLPGPCGVVPAWYMYKDPHVNEFTQLGNLEDSNMLGCSVKRGGYWWDQYGVEKHIEAQCSNQHWMRRVHEKLEWFDGRPKNPDQFEWPPR
Random_0597	0.915677	HNHTQVLQIPNYWEPCTEYLVFLEQCQKCRIDWPWIWCGYYTQQHFWAEPRICLAPMPWWICRHPAHTVNGRCDVEFVAIHNIETTIPANSCVHGLWVAY
Random_0598	0.621546	REYPYEEHQWCARTRMWVTAVHWDNKTFIHAVPQMEQNEEERYMAAWTWYWIYVVSAEYENAAQMGCYREEEGVKLFYRYKNMIWEQIHLTSFCMPKQVD
Random_0599	0.866996	TRFLEPMIHSVWAFVKPPSAQNAMVNAMQRAYFNMRLQCRMIISMMCYCNGNVIDGGCSGGCSSFNPNRGMALQLVTYQCAEDFHHIITVMLPFKYWDCR
Random_0600	0.757424	YCSFPECNCAMMVEFEICRENLRHIDHLMLLRKGRWYMWDFMMICVPKHNAAQSNDYIFCWVYIVLDICVSMCPQVPSSNEKTQMWFDAFIEEAATNAFI
Random_0601	0.572459	DEVAENQWNPPTGTHPNAVRDYHTEWVCMPNFFEDATEMTWPPKGQTQRNNKPAYAVKAFAPLYTADLPWRWGLANGGPVHRALARQIWWTMGEACDLVK
Random_0602	0.744353	GGDVPIHVKSTAPKQKCPGSGTTRKESHTGIHQYVYFLKEPHWAKRMNRIFACREIEDRWKVSPQELDISSKCISDWPDYTRWQYEGRSIIRGYEIWAHS
Random_0603	0.745096	KNIGAYAPFIIWNLCQYTCYEMCFHPNNPWGILMDGWAETNILYNDMELQREHLVMCYRLLNAQHETALHRVSLLCTTMKQPISYTGHYSEGVCPDNMHK
Random_0604	0.712342	SLCRVDDFNPRCYEYVYHAPEQVSKHDNPQRMVHWAGHRTSMVPMPFAFTRPGVDDVWWLSLAGLHCTMYQAYMTVATDTWYTANIPSYAHIDPYCLKKF
Random_0605	0.800333	IGFLPCRIIYWIDWDQTTISLNKGHAKEPMTMQISVPFLWLKVEKSYSRAINEAKKDTQCFKNLEVADHWFAYERSVGHHEAYKCPYYPLSFRCFLCGDM
Random_0606	0.790587	QIATFYWVPPDSHDGSSDVDIQYWSPMRRWWWLAKAGSNECFEWVKVMGTYDIWTNVVLCQTLYDWPDRLPASRSFWRANTPSVVATHSLWFAGADYRYE
Random_0607	0.675743	RLIKNDNPWLQFTTKYYYKPLIHPQSMCDFWDIRQVGTGGDMYNYMFGRHRPKFICWYDGLKIPSCVIHMAVFLMQPYWHDKFCDDQFIAWAKKWRIMRN
Random_0608	0.497015	REDKRSNREPFDNWWCKRRHTMVNSDHCKLATCFWGYNSDNNFTGPGSMRPQACFHCPRLYADNFMDNTGDLMKDTPMWPMPYRYLGMSYTLHEIYTAQM
Random_0609	0.781211	SKAPIAKTHLVFMGCRGYDNLSCNQDWAEWYDFPKHIAETPSLWYDDFNMIKIIAKVSHCASPMPKLPYNTYWLDMSMCQTAAMTGYWMFFRPFKKRMVS
Random_0610	0.717184	YNSIWSTVFMIPEPMIKISCSIRHQGTVPPCRATRCKFPDVPKRKLIFTNFPGDTAFKVRTADIRQVCMYGRHGVTSIWVDPMPLPCGQLGGMSSESIRV
Random_0611	0.719726	NVLDLCQTKNGYHLRVMTHQWRWLAQCRASWECAKLYFQQVGRIYAYPANRWVFIDNWAKMLTAEDNEINCVYVDHCAYGDAVIDGKCKPSCFAHDMYHP
Random_0612	0.890172	CIDKNPFRYVTNMDQKMAMHHVCNPRRPPVTCMDYDWIVAYKECIWQKSLNNMWGYPSLVLPQGEWPGMRVGRPAKQTGGKRCFWKVFIIQDCEIYHYLP
Random_0613	0.612215	HHWKIMVCRVDYCIAWHEEIVRVDRMFYAGMVMDVGEPRRIASDMSMCEYFPSCGNNWFCPCGDHDSRDASWIWNAFMLCIKLFFDHWWQVYCNLPVQHR
Random_0614	0.572459	SIECLREIDASGWARLSAADFNSSIKEQGEKKWTSPSPSHNSHYVFELWFMTDGPPPIVNDYSWCLCCPTKAQRAEPRGANGMKIRYVCWYQQHNQTEQM
Random_0615	0.566076	PFPLCHLYFWIRSEQGLCPHTSPHGYSTKRPRKCNFNYNICESKNVKRHIKRIPILTGCMPRISRSGYIRNHTKENPKMKVDEATVQWFQAPTFCCYAKA
Random_0616	0.744096	HKYGDYYIQSWNFKRIENHEPIDDSIHVSNPLKWCAEPCAWLNSPCRHKWEFDWLWWQKLFNFGGLWCNYHWSCITRVNIMFCLCMLWHHFQKIKVCPPK
Random_0617	0.597525	DQKLSKHHTWADDIWEKHLVAKFTISWVGDPCYHHKAARACVYRAQVRMIPYWREQNPTWRGTLCSDRWWKHDNFNQRPHPWRENVDMFLGHFMDHFIKR
Random_0618	0.709694	NDRQQLSALKWKNIQSCFTTLFHIWMFGGHFLMVTFSGGNFEQKPIANQNFERDVTEDRKLAPWSKMTYWVVVCGMGTNPHKCTANADLPNDDWYQNMHK
Random_0619	0.850213	PEQVNPWDPIGTMPILEENHQCHEIQQVSMVQIMKHYIFVNMWHTKMWQIENDRFHVCSSNQWGQVEINRNGSQMWCCVVADEKRQKDVHKRERKMELKS
Random_0620	0.729917	VHCTTAKTKGVIWLDNCKAHPGFAWRKTDVFVVRYNNSICTRETVNQLSAVCNWGFFGCGECCACNCEPSHWPCSSENTRPLDPKDGKLFQWHVYAYVQS
Random_0621	0.705744	LYKAPHYGLNLGFYMLRMMFMEHHCAQQTSYCSWWRACFAHRDWVMCVIDGCECEHACETRLMVFGPLDTTPYPKDCFSGAMGCNKIAKLGFLSQHHQTE
Random_0622	0.782675	WTHCKWVNKWGQLEWFPQDMVLHFHYGLDLLTYNMEVQQVETQEMHHFSEMVSCACCFHEFMASPQIDKFTFAMHLGLDKYNKNIMCFLDEAEQPPVVKD
Random_0623	0.614209	VMFHWAEIELGCWEARHNGQTARCPYCRIGDSGRSDSEPPCWTTAPWAHEWVFCYQNVAWKAIIPTAVQENYPTQIHAVTDRHNYYQAHMHSIKKNSDRM
Random_0624	0.817062	YAWSSVTVGHYLLKEGIQQDHGTWEFFRGNFYQEMNMNPFHGRDPTFAECNFWYLCMMWDRWQPFMSMALTDPNFNRHHSCIVWQSSCPSNCGYNKEVMA
Random_0625	0.79434	ERTKCGWRAELSNWVNWSCKVWNKSVVHVPCCQPRATAYTILCPGFHTSLCLVASYSETDTVCCTYRNDRPYVHINCAHGIPMCNCKKRTDGNAHRYHRV
Random_0626	0.72064	DALVIQMEWMVVGFKGWCLWLHASVIYMKHYFEIRGYYYGRVPQVIQHKTSMTSDCRLWLSNLFFVADQCNCGYCARGEEWDLWPQFSFMLEWWNIKFKI
Random_0627	0.747758	GGKIKPDILQWNTHQSFWRHCWWHRHHWWTNSQVRIDYTPHYHRAHICILHFFYTHKMKNPLAWSMMCCDMKWSPQHKSVFKIPTNSKVATPAIMYGSAP
Random_0628	0.53088	CMITEDKPPLGCHHDVQCLECKYCCAMMGSKGPWDVQHGMNWNVECVSHKCKYGDPSRYDYQTQSDITITTDGPAFMKQKNMAPRGHNELASKFAWDDYL
Random_0629	0.673718	YFRYQHTAFIDQFQWFYYCLGDDFNLQVNQNMPPQHHPIKYMPTSEINFIGGHDRDVDYQHNVVPLIYVVHHRYIYHTPHWPQRRVARFSAMYEQPGLFH
Random_0630	0.794152	AVKRYFTSWEGKKGKEDPCRRGNAVMVWERFGDAKDWWFYMNSMNESNCYWNPSVWYFQKGRHSRSLLADPYDLKRFKDMVTTDGPSGHVIHFRRPEMVL
Random_0631	0.510689	KIFMVYGGRRVYSKCRMSRVIDTVAHKGYHHQDVQHIYASLCKAEFEELSDLNSAYTAQMFPTDIHLGNCKNGAFDNNLKEVDAKKTKQKDDWRCPYQED
Random_0632	0.638664	TFGHMKGEYVCKYHDCLSEIETWHNAITDIWAIYRPTYYFKWFKGAWIADFFYVGCVHKRGMVTEYQYSLWWSSHFNFMARYAQFGCRFCYRPRPYILCT
Random_0633	0.844682	RSARFGYLSVQIVKRWNTNKKLLWYCRSLKYKKSTFSLVTPIRYFMFCIVRYCHTVNWPSAGIGRLFEQCMCRLEYQDLDPNVAHYTYHQCAEQDCDWQG
Random_0634	0.699039	KWFNFNELEVPREYGDQVLTLQHRCPDKHWGPGIECWNEADPMGWQMKYKTFKYYMTWFVDVRPHVLWGHQDLSSMEVYVLCPARMNDTWTMEQKNQTLR
Random_0635	0.553283	QMERDWFCWSANHFLEQYCMLRFCWMEESYQKAKLNRSPCKIHFPWNYQWWPFMLTCEAGWNHTHHNIVSLSMIWPMRVMFNSDPGAHEMHPKENYEETQ
Random_0636	0.7515	FHNHTESCTYSIINFYSNPSGQCGHNDMTWTAWPPDCAEWVWVAVTEKYTGMMWWDYRPRISYGCNQFSLFKEYEPWLEKQESNFRKFRAVIKWSSFVQA
Random_0637	0.591407	ILHALRLWPPATHQQDMGELNCNNVLDPRPHNAIKWADHSMRYWSNRATEPWYQMWIPNAIEKKFPFWAGAWIVGDMPRIFIVVARQSWYFWSPSVTTFW
Random_0638	0.755344	DGHQMSMIINKNSGNNDHDNPSNPQYFQYIMPCCQKIVWPGRMWIHQIWLVYVTENNLCAVRINAANRKNWFGFETNCDDQRMCKKMYYKVPSMPTLFPA
Random_0639	0.765291	DECMVAMESEMPTCKPCWCPKKNSNLMHGMYTKCMHTIGTFRTTLLTCRSPVQPIKWHQIVELRFCVVIFYMVTLMCHIIPAAEILMAVKWNFDEIDDVC
Random_0640	0.803978	KVPMKNDTNQYKWNFCMKCSSTIPRCPLHCDRASCGGCLPFLIISVWCYFQTAMLLYFATVRHCHNTGSSQESSVWMWNDGYHQPNICCSCDYWDHFAWM
Random_0641	0.739913	EMFFLGMGGNYCATIWQHRIQAQWQDQAFQLTAQKNCLVQTYCGWHYVVMHHAMGATLPNWEVEEEYKPELDMHNSCFNGSMLWYMTDILHLSIHQVAGN
Random_0642	0.633147	WKAIAGIAPDMNAVMVGMSMHDSIKARLGRREPLGQFGREYHICKHYKHDGVEMDGRNFVLSNSILRCIMSRWKSHDRCWIAHDGKERHVCDAKMPKMDW
Random_0643	0.710394	LMLACPTCGEKEINLEMLRSRNNNGINHHPMRQEGCEFMKYISEASYIEFPWTEHGYWCKEDHSAPAQDQFMQVVGPRSSDVSPTFAHADVRAESDAAWV
Random_0644	0.690751	YEMDSWFIQKTPTGMFCFFTNSYYSNHYAFYEMINYPATECKNVAKENAICMYFESTYIWVPHPNGLPNTKFQAHDGNKVQVFVMNHKKHMNYCEVKVGH
Random_0645	0.838393	LCAMLSNTAVMRDAHDGNNWPDYCWWRQLHGERWNNGENIDVIYHVGGVTMRGIGVQYDMLYWYASESMMFDIPSLIPRGYNFIVKSMHMQGDGPKMGAQ
Random_0646	0.764327	WMNGSEYEAPCHTNFAGCIGHTFPWQIHKWKEFGDDSWLFNHGRTWLTSCFSCIPSFFSLNRTMDLSMPNYMSSFLYRFNLFKNKELEPTTTFPVGMACY
Random_0647	0.73832	TEEPVVHWYIWRTHAWACRCFPTDPTYDLGTNNTIERCTIIPTRCYNFIKPKWGLDGNRIWKTSEHVHPHACCWEEALDEGGDECWYDSYEVNIERSQTS
Random_0648	0.757424	CQRFNEPCPGGILFCEYMQMIVMLFDGHMSRHVTQNQFTRAVVSVIQFGWTFNYSTWVPICLRHQTVWIWAQTFVWAPSMQNNVTGLHFPANSIPEKFKR
Random_0649	0.535765	QGATSFIEQKFVCYYFGCWHSITKIMLNERDTCEHFFPLKGDIRCKSMTIKRWSRWWMAPHFGVERRNFDNWFADHEWRKDHGCSQKTKAGDVAPMFELT
Random_0650	0.765769	LCNHLYWWGFRENPFGMMNTKTDHFATNIGMNYHPHTCQFSPLENARILMEIHEQGMLWIYECRVAYLGMSHIMKLRDIELSWYVWYHPNQCWIIIPFVH
Random_0651	0.832041	KMFKDSWAHGKMNGTAHRFHNMHNMWQGKEFAHCDVVVMVVAVFTNATFLVWEQVITQQRQMEDERILCPVSNLIAQRVGFFGQYYQADNNDAFNPAQMV
Random_0652	0.47893	SQQKICPRQMMVWQDHSPSKSIYLKAASKILKGHVGMNAMNEPCTSRENQVQCCWGWSHSAWKVNALIELTTTPQLQHHQHTIHVTEAMPSRHKKEPVWQ
Random_0653	0.844443	TRYLEKDGSKHEHDWPARNVIFYSFTWCLTWRHGPQWDTCPYVCQTIQDNDGMDVPFTPAQHQGEQLASLEWVCTRYRFHAHTQLEEQTNIFDPVQETLG
Random_0654	0.776676	IRVKVLETYTLLCHHCLGAQEQCAFTDWHNGCDLQKIPRMQPEHNIWYHGLYGWEPHSIYEYAEWTVNPEGSVWGEGGPYTMHVPHSNALYPRSAWDNSG
Random_0655	0.548849	MQDHQEPSLSLGQMPSYNMIWKWYICTCDPVRDMLKVSYKLTRSRWDYTATIIDPIAMMGTQGPENCNVDKISEKVEQWKECLGRDSQRAAVCMEWQFEN
Random_0656	0.758242	AFYAISLRGMSYGIWYDDGRIIVKMFHWQLLTWGFRPVIFTEEEIYTMWSTFMGPKLNFWACFARRIVWRGAHCIFMFVFSTNTPVNAGADYPVGNNREL
Random_0657	0.710394	WSLLTANKPHHCRRHKHEFLSFDIGVWENLWCFMWMNLKLKEKNQAHLRIMLTTSWNQFGVHMYLHSDGGELFRNMCCQDEHDKQPGHYYWTYEMLFDCF
Random_0658	0.625736	CILPWSQRQSHTQYKCHVSPAWQFDGACDIHYNWKKTRGMCHVTIRLPSMSRMRGGLIMDNLCVHAKTLRQHPTISPLQQADKRKFTSIKDPWDSVENSS
Random_0659	0.717179	DMICMRGPGDNSPMDENSPVAAGLDIMAIHWQTWPAQAGPAYYSNKGTAWTFQTCVKHETRWMLGQLRDNENAIFILKQFKTCTRARNKWWHLRKEYLCG
Random_0660	0.810208	AIVGTMQAMVADRKEHMLDTWCQYCFQDHSSPYQGSCFQRWVMHLMHWFRIIWYHWDPANCRQNKMQVRWVWGVQHSGDRPQSNATVWFRCKEPFSFGQT
Random_0661	0.835852	KTVVFWDPKNPISVSDDSSSPDYKSPNAHQMRLSFAMYGIRYCEGQIFFHYMSAVICRTASNGLVPFIHDNDLVMQRHLKVWGFLFAQSFLTVREAKNFN
Random_0662	0.862682	RKPGVYWPTNNDGRRGQFSETVVIQWANAQLSRWPGYVLGRDWGEDRVWTVFASMAGKNQHGEFCVVTPCDEHSEHDCPRYSKQWPSFGTQYTAKTERHC
Random_0663	0.584467	SEISCPTAPTWDVPTECKSNSKLKSHAYVSKSIPMTVGKIDFTCIYQENMWYDKNQWQRAELEKYEHNMPHTKTVPNGRFGPWTFHMLNRETSYAVTPYS
Random_0664	0.683832	NHTGRISNISNLLFSETFINPTVITKMFRGVLIGMIMLGVGCESQWNQVLCSMQWNHNHYCFIASDRETYCTDAGLCADLYNAIVSNNRMKIIHHSFWTK
Random_0665	0.836281	PFDAVFDLLFFLDKECEFMFGASQHLWEYSQQHHYIVQIGQFNDYPCWKHFCDHEEMAEFTGISSDAHSGQEIQQKKNADYMSAAAIDDMHMCGEYDVMN
Random_0666	0.810322	ILIQSPHCHTTIEIWFQFISREKIQAGIHAEQLTSWNVDMEKATYDYWKLPAKFRELCHSNYSWWWFAHQLAGKHRFVMCEIPTARDEVTCCCRFDTDRY
Random_0667	0.888319	MNQPESSEPVFLWIPMYCLIETMAYWASSPAAFWEIAGIQKPGIYHTLCPGYCPSTNMEETIGRYATRAGNNTCGWLIAEQTMPSITGPPKSNTACKDHH
Random_0668	0.713709	YYFSLMVIADPADYSEDKAPKSRCSCPRRPKIGSKEPLNMAWLEPEDKCPGMWAAIRVKMYAVYSGPYYSTMKDRHKYFQTKGVVACTTNTKLVQIQIIN
Random_0669	0.744916	WTLVLHIIKYSICEWPYIGPEWFRMDPVYSDLFRVVEPDKVDQYDYGMYNKVPWKFWAQNYPLDNEFMSMLELHCCFINHSMRHFDSYIEIFNQFLNADE
Random_0670	0.902331	DSKASQAWFNRCFKTWKQSGVLDSNTEEPHVFCNRTMENYRVTEQQSYGHRDCWQNGQKDHTTHRHWWSVIIYCKPKETTFMASQWLEYDEEGYWLWENK
Random_0671	0.838393	NHKWSEMSPQWHLCYSVFFNLRTHLQEIDEFKVRCYSMNSRCPLFAHDGKLADHGNPLINLDPCWLWPEAQGADKGGGYTQPMDDMKKVKDFKDSISIIF
Random_0672	0.705058	HGCYRMNDYCPCDCWRWIIIGNPFVASNRDYNHTHGAWNNTVMESISWGQDCGIVVHTKSGQCCPRMNWDMFRFPGWRNMPSAMTIIMRFAHRTKSMVDC
Random_0673	0.786028	MSHAMKVIHPDHMANQWIIQMTYRWNVFQHTMTMCSDKNECGGQEGFNNWTITTTSEWPTKYTHLLPDSICVGQIHGQARADQYFQFRLCHNYYRDEMIF
Random_0674	0.799646	NFDYFCAQDCFYHQTQTHGGFLKCRRYNFCTRQHEQQYPLYGLVDVIDAHQYNTTKSNCQHMGHHGIPFECTKITIAPHYCCVQSISTTFRAVIAEHYQR
Random_0675	0.705744	WFALTKMNHLLAVEHHHACSERYRLKFTWGTMQMVQPFENCIYEHQAWPSFHSMKRWVIEPHHVNPLMCIWSYVHHLLSVTYPFCYHVMLFWNGANIVPY
Random_0676	0.753804	DFWQKLQECIWAFLDWWHRKGHFVMTYNFVAGHNVFCWDCHFFSRNIIIGATAFGECIYCMAEEYFAMGMSIIIDPAHDHLLNVSACNDKRRWHQHAAFF
Random_0677	0.890172	DTQMHCPCRFGKYALVQDYDQGSMWVGHVNAYRTLRAEHTKTIGKKIVGDKISFVIMFTKRQQYDHDEEQPEHMALCVDCSGNKYVKYGSQRNALNRVHL
Random_0678	0.779557	RPFHHRFPMIEAIWINGEFLNFSKFHIDNEHDSNCDKMEQVQFEGHDQNQAIQQIGNYEDQCFLSHAHSVFSMYGYLAYECGWIMRKRWGAWGQFEINMP
Random_0679	0.643085	IPWRPMQQAEAFAHHPRWQLKVGDEDFTDFEGCVFWYSYSHESNKCRDVGQHCKWLRGIWQQTIRSNDNIHKCDELPSFCSDHDNYMDGQLIMPQQWYTI
Random_0680	0.752886	CECVKVTVSECMEHTCDYNNPGFWISHTGQVYRWNDHFNEGPKFFTNYTAGSCQLYFFATVLSVTFCYIDLRGVKDYTICLSQFFMQFVTYGNKENEHGF
Random_0681	0.666739	YGVNMHQEDKWYQSRIPDRKHQHGWWWMARYSVVLPRKDEYFSRHRGIVREVMAVQAVWRRWKSDSCSYNPQEERYETQHPINMYYLDCDYPLYAVSWVG
Random_0682	0.764549	ETQSRMLEEMYVCGTLSGQHFLHMWFCVTQDVQKRMESPNCLQSGGVNIGWMNSEDPCSWGWFQDSACYVLDTLVTQDDATHLEWVTCDSYTHKTDFHFT
Random_0683	0.597799	GQKQGNPFWKEVAWVYPIVEFCNHNTDQLMQQQRYLGCEQKASDHQIFIPGPNFLCPQIMRNPVPVFQQWSQWLMYKHDMIMCEKSLRQTSTDTSQEDFH
Random_0684	0.763754	DVIIHMFKIAIRSIGYWWRWFHESTDWEERTQSETQNWEPAIYSWFKHWLVWEECPSSMHNTYNYEQQHALYCPRHNCLNHTECAATLCYYYYKQNPEAV
Random_0685	0.773279	WAWHIKAQHGWWCLHSPFTNQDFCPHGHIYRPSDKIYVIFAVMNVDHNYQSGDLGVYREINHGAQAFHELIFTVLGYANQADICADVTKFSRTDDHILVI
Random_0686	0.754065	FKQNFRDFVKVGCAIAAMFRKDVEWHHPGCWSDDWWRKNDGWRSDEPQKMPHNVTEAQQKVSSDSPCTKFMGTTPVGFFHVHGDEWLNFHYLMLISMDFF
Random_0687	0.843934	INHAYEYKSEYGWKYMGTNRAASPEMIFANQRFIVFYYKTWCECGLITPYMVGHPCDMTLHSFNHTGARKSNKHCYLECAKGMWNFSCHFDKHLWFHYRD
Random_0688	0.650026	NNCCFLMTMAYERCEMSCKFEQVQMATWAICNPRGMHHIKSEQLDPQQYTNLEFFTGSFVHPLATLMMMCGRFRHIMSPIYYKWSELPEVFYKDVSLHMW
Random_0689	0.754065	HVAWQHPLWAWRAFGVLCPTLQPEWDPRKAEEPNDTCQLGGWKDFVTWMFMNMQKQNHWWIHSAPNHCWAHKQWDYWPCIVSSPVDATLKLYEVTKHQEC
Random_0690	0.591894	HPAQNMQGAHYYWYYLLQEWGKHKYCCMQQYAIHDVKYCCNGRTGWCDAITMYLKTAGGHHQNGAKHFIRENRVWMASPYMQACVTHTGPKQSLMKRWEM
Random_0691	0.754065	VTSGCSFLFKMHLQVDSQHGIIQRRIGDDYVQWHHKFPTCNCLNTHSGKFHCDEHEQMINDIKEPHWGSEGQYQPDGYDSSCRRCYHDMCYPLTNSPMGC
Random_0692	0.740004	NNKHETICHLIDFETWFRDLQTIHGWALPLDSCHYCKETFVWLWNYATHYKFFCVQTWSCMAIFGPWFHFFQQQDVSEIGWLETYQDLMWKLYFWSGKYF
Random_0693	0.810156	LISYAGIGHLTYNTIGTLDTVIDRMKKFFFKNWQKIDAHRMMTSGPNDQYNVRQEQLDHTMVISFIQCNGNCHCKQQTCNWCWVSIAPAQSGMACLWNFQ
Random_0694	0.731501	VLSYHKCPLRESSNQDWRLGCGSYNELQMEDKYQWTIERDVDGQNAHGVALWIVMAAKFFPMEQGEYFCDEQRYGSCLRYTIYVAIMKLTVKTSPCTFIA
Random_0695	0.704566	YIPCVEKKNQSVMYTDWRHQRERLMAKGADDWNGTKYVEYRECHLWCPQWGVRIDQECWVYLNGTVVASSFNIMRLECRGRNLHLYCDSYTLRTFWPCML
Random_0696	0.750884	TMKLWRDMWYDYDSTPFSCNEWPFWSANDINFFPFCMVHPAEHDYVPADQLEGVCLVLLYGGGLEEQTHSGESRQCWLEITNWRIFARGKMATPTVDLPK
Random_0697	0.703921	PQETTGIFSPYWWAQERQSAVDKYQIYHAHNPMETGKMLRADKPDWYLFLKYQSHYADDIEASKPRNQMCLWPMVNLKRIRPKESEGEKRIHMTKSVFAH
Random_0698	0.756604	GVWNPIMDEGFTFPHVAKAKGPFRRRLESKFCNTIGWWAAQEWNQIWFRAQVSPPWDEQNVPEVQMFGFRKAPDMGRWGELYIAFHTCQISDCGRQSPQW
Random_0699	0.814588	PEIIQYPYPPAGSEPTWGSLTNKVTEIVHMIMFRIFMVTVNWKVQDFISKHYEDDGMYVYHTSCYAQNFNMYTQWPTKMYDLEWVAHCRNTCHTHMCWNQ
Random_0700	0.764182	RFVHEQSMLEHLSYQAQEFAMKNLVQIIAAYKMMSIEDDMIFGTDNIEYSKEETGQDTYYSEWIWRAISEPKEFNYYIYPKMTVHNYDDNVQGTNDLSYE
Random_0701	0.87713	IQFVMGVTFLANNSETYYPMDKFGLDVMKATIRKEYSTWCQRINHHWSHTWLIMAMFRHVLNCCPGKSTHGRDCLASMTPFGWTIHLYTMRGFTWSIILV
Random_0702	0.875882	NRFCHAFMTMKVLWVNNYARIVGTTALSTPNFWTLEQHSSKPGAKAHFHGHKPCGCTPKFPKSTQQSHAMSISLKHAAYGTVVGIGTPEFEPHNTQRWTW
Random_0703	0.87713	MVPFIPKTDYGDVAHHYMHLLMKFSMHNVGFWKKTTVFWQSIYTLQAQGPKDRVTPHPKFSMKYYVWEYVLHCAVRKFDTDCTCWLRCLPACTMTHLVQY
Random_0704	0.793983	KQYDYWGFFITIQTWENAMFLPMGSQMGDWILSVIPDFCDEWHAGWVRPMHKYAWKPDSLMLRQGDVMVRSVHAYDRKHTVQKFASFCGLQVENCCVCSS
Random_0705	0.701326	YGFFWESCRESMQNGSVKPLYWIPTLIHACPEARIKDPENHCREYCCLADPDFCSQFRTDKGHIKSMPFGAKYVCLARCMADQLYLDRQLLLAKKQPSMW
Random_0706	0.81134	SGGVCHQVYITWWRWHKSWNSMACNCKNDVAFHEKHKCTWHLLILQVHHQMGRPRIRMIDKKSKCEGERHPPYFDVMRCLCFTRVIGSTFLVPPAFVCCY
Random_0707	0.684348	TCQFPGARTCRSQFSGTIADPTRRHICGENSEMKNGVYMWWHACLSDPCGRYAPTKGNQICWLMRPCFYCFITYWMVPSMLNWPIGENDYSFRISNKDVN
Random_0708	0.639961	SGEQIDHTFEHGRGCYEQMEQSGPDEWEFPMEPGEGNDQFYFPWRNERPEKWSNSIKSIINLETWTNFWPFEHLCVKFHEMFKDLCKKGIITQDLCIYPA
Random_0709	0.781211	HLWQATAYDHAVDLFSARCHAVPQARPGDWLRQAYPFGGIFAVFFEDWDFKKQRVHVKYYWKMFPCNFEINKDENEDVHQGFHSEFNNEVVGWNMMPQMW
Random_0710	0.693697	QQYDTLWLCFTQWDMCNTCTMSCVCYPCCKKWYGFRDRGIRMFEIKENRQMIPQMAGDRTFTPYHAKPYEPQPCGLNFCWMVIGLVSHAVCHDDQVWKSP
Random_0711	0.786028	YKAYDEWLLSSIFKMFSTVCIPTYQMYLIEPYMSMIIRHCVGPAMNYDCCKYIKSWEGVLQQPTFWQSYCFDLRWMKRWERVRREVNSGSTHDFHRPFET
Random_0712	0.705442	TPHAISMIKKIGFSGREIYQRCRVIIQHCNDSNPRTAMNWVDSRLNFLTNKYSDHLVFVDELAWCNARYIFVWNPVGWDYALKYRCCVKMIEELAHPATK
Random_0713	0.764338	SEMAQGDNVPREILAWHHWQSWNIPYAQSSKKDFTHIGHNIYINEMSTEDPAIAGPNVQDRKRRWVPWMRHAKYKCSTMMCCVSYPCCTQQFRAQRLKQW
Random_0714	0.785062	MMHTKRWYKLFAVADWVTIWLWFDMNFDIECDGTETWCDDKWSMCFFYKHSWMCGTHVCASDFWRITQQIDSLDILGPALTHTHLEEGSVREISHMHKNW
Random_0715	0.890172	CLMEMQEHCIPEFGNEEGNEFAQKIVICCSYVAVETLEYWSHVAKNYLLAYIWRLFDYYAGMASYTTLAVYCTNTYAGQGKYEWLYAMFLRIKVHDEHEA
Random_0716	0.741263	VVDTLACRGTKWLERYILTECEWYLNKHQRLGKRVREPFGRDICHDGDPQYFRRLKICRHAAPDKQKELYHSGPHMREMYVVWAFLQNWIEPWEDHVLCN
Random_0717	0.708353	QMKPRGTNWAKSPIMEGILLDYFGNFIANHKVHDADFQPHNHQWHDVDNPGQCHEGGGIVWKHLFTYPGYCGLDYYTLHMIGIPCSWRPYQHNEYTKWLM
Random_0718	0.773279	KGSEHYLEDYSCDMFHPGVRRLATHYSMKARLFHDTFAYHVYFHSVVYRYMDAPCMAHLCVCKKTAAFLRPIWWQQCCLVPNLGAPIQRPSLWNYDCMNQ
Random_0719	0.737104	SIPCIHFNWKGGDGAARPPCCLVIEYNAWIWGSGEISDKHLKNTKDYNLHQKNVRDLAFEWGVCQPNDHSSTYLTHNKNFWRAVYYNMMESCMLCWYMLI
Random_0720	0.712342	RCINRMRMMYYINIHGASFAAYFYMICEHVTYQAAEFDCPEPCKTKLHAFMHTWVMDGRGCVCNCIHTCGKQLMHNIQTPKKLDMSGQGLTWNQHCPDCQ
Random_0721	0.710394	GIESRKCIPLTKWIGTFFKSEHAWAWTRAMNCERGPHIISYHGAYNCWIMFWIWNCSLWCSYCSWINFPLPSPPDCFQDARWHDFQKDPTLQINPNSLQN
Random_0722	0.648645	VISDHYWSINCCWWTCMHQCADNSMLMQYSKAGDVKTCDGFHQWCGDGDNFPAIMRTVSELMDIQFVWPESISFEHPGQFRMSTRLMKRHVTFTNSFDNY
Random_0723	0.859083	NHIESKEVMDQQLFKQGGNKGERSICEGEGVKFCRWFLCNRTWRQDSFPRAWDKDCCQGDLSLPHFEVNIWRNTVDSITFHGVCHAGWLVYWRDLTYHPH
Random_0724	0.728296	HGHFYVRIKIRGIHKYGCAYDLVPIHCECCNVKDKNELMWIPCWFHGCYWLDNKPHSHAYIRTRHTGVAKWACQLSHANKSLPVKQHYSIKVCPKYIVDK
Random_0725	0.771031	QFIRVQTAYCHAHSLLQKESKEAMKFLNGEYMSPPRYLGWQNGEFVYEDNAGTPNQYPRFWHYTPCMYIQPQICFFDSIVWVERNACVFAIAFQETRYAQ
Random_0726	0.758428	EARFGWGTCTRFQNKALFWILSPEAVKSSQTWSCTECETNNEHPVLAPLIESPDHYVICCLQVPVCCVDVKDEGDFHKEGWDREFCQYMRWTDYQLPCMR
Random_0727	0.788986	MYVMIHGLGFQCFVGICPGAYHTNEASAQVGNKLLWMDEHKAAAGNYPHHLITRHEGVQLDWWLSGWRPNWHSDYWPSNMALLYKETQCQWILDRIPHSH
Random_0728	0.649473	LYRMWPRKDKCLVSKGDQVNYVFGFPNTRDYFWHLFKARIQVDCRFVKPFKFWLWDLKRSATQVWAMCDGKPCEFYSICQCSTQIPEHDKVWGAPPHQQK
Random_0729	0.687445	KIPYWYILTYCRIIIKHGTPVNIYEHYGNYEPWYDIGCMEHYWVQHPSFVPMNCGYEHQAFGSSKMMEILTAINSAGKMWVHRCQQFTWLELRDRWCEAT
Random_0730	0.684179	QVAGHCNVFCTRNSAIARENCKPCPGYRVNYLGLVNHPHMSVCWWHAFFHPCPPVRYWNKPKKCSYLGHMKNFFDWNAVKMVHSDQSAAEPQSENRAVEG
Random_0731	0.694114	NGWSFKQCYHKEVISSMPAYDFKDSLGEQMVFCWHNMERDRTYNWYAVKVLQNGGEQLLYDSRCFIPGYDFMGKSAHMKHHKIIYANLHNAEWFFLGNMD
Random_0732	0.817062	PYPFDQTQQHADQCDHPTTISWVNPQMMFFRPLEDYFFYAYFRHVLWTEQDKFTGGQNAGDMYSMASKNRKANDHGFNRGSIHWFFMRECLGRGLWLFML
Random_0733	0.74199	HEIHHQVGWCMHYSYYVGCEYRYQNRALQDRRQWDAHYYQTYAARPGDPDIWWYHCAKMGVAKHEWHNQIEWFWAPMRELFCPNCQPEEDKTLAMQNVDH
Random_0734	0.633199	QNAETQNKQSDRDDDTKFVYKCTRQHQECIKKDMKDREMEDMDVLMDKVYILRYICLYMCIWFTSQYCWICKAFADRIGIDSEWWCVQEIGVSRNWLCFF
Random_0735	0.845117	TTLTNHHVYMVTIQRFLQFGKCPELKWTARYCSASERAKHMWKWAGTIGRCVECRSMEGVLKELVLNIIRNWTTYDMFMYCTCPPVFWIVYQFNTSFFVT
Random_0736	0.862682	QMRLQLMCAYIMTNITCYDLDPFSEWQAIMQDNFMHWSCHGPMRDLPDFFTQAHVTDNTILLQETPSMNSLEQEHFFSHRIVHKQFSGLSGRQIADRCLD
Random_0737	0.595295	LHTADLQYYMQWNNQDVCETKYLECDWGYVFGTFPQFQPWKGYMLRKLIATLHWGKDLVKDHFFQHTGTWWYHRWKLDTEVDDYRRFCRAVCNYGNGGMF
Random_0738	0.730842	RMPMDDKLGEAEMHPPAAFQNCAYLCCYGNGNQITWTIPWSEPDVAFLWMCRENDLCVGWDDRSLICLLCNWKRIHPPRTWMYNSHNYQRLMCMKNLYYR
Random_0739	0.764327	CTSKLPFHIRQEAAHIQRTPWVHAERLDNHCIQWWGRQHWSFNENWAQDYTHEWFHYGYALFGQGGVTSVNTWVYNGDGVFIIGCGHQCLYFYLWAPWVW
Random_0740	0.367481	KNAEPAACGWNSAKYHGIAATGPPTPCFHKKPMWHEKQVTNQAFLCSQMPKQAEPYQNRVQPMGIKSICEKYDFNMGWMKEANVYDFMDCMRMYSEHHSM
Random_0741	0.814588	PCEVELQSDWHLYAKQTRWSKFKFTSTNCREQSMNDCFAQMQRVRCYYLWESNKGEHACKVMWCKRHGHGYDLTEFGSIDHPCKWQEKYFAERRFQVSNM
Random_0742	0.524792	ELVPMKCAVENNPSVRARHCLHARQWHFIALYKHGVEVLQSDYREFCNQTQDYDMARPCKRMNNANHHMFPDYWWSKHQSCHAGWCSHHACTQSVPWMCN
Random_0743	0.741745	RKGNERRTMDLWNQEKHNQTLTMHLKDAHAVPPEEQIVEYSPYKQQDLKGQLRFCECKDGTLDEWGDEYSAVAGSIMWMFHILCHLYACMRMLGFDLVTD
Random_0744	0.792866	EYKTMSELRTHLFNDSGANQQGATVDCISGPYNQWNILYDSKWIFSRSQSRYEMFRHSDWWIDAAPPRLMRWCYYMHRMDFGIIHKLLCKYVMGWFTVSY
Random_0745	0.738321	IIDIGSPIIDGMKTSPPFFMVHQDQHIITYWFCIDVTRINNAHMFETELGRLQTMMVVADWKPRMPIWFNCSGPMRYHKNICQVNMDEECGFPKCNYENG
Random_0746	0.614635	RQYGGSGMQAFMPPNQFMGWRHHKMWAQRYRYGQRRRDWHRGCECFFNLKCDVPYLGITGIDICVCMVANRIRSDPPMQHEDGWCVLPAIFQCKTLSICF
Random_0747	0.765769	CQLICDMVCFACQPPGWVNYENSTKPVHPSMWLLQPKVKQMQYSICWNGFAGCNSRAIMHSAEYWIGWITHINSSRHNCCLGPTIKWAAFMVSFFIWYAE
Random_0748	0.502602	TFRVTLKFYQHWFWECTDYPMIFMMRQKWRSKGDNGIDALPMTEHVRAHIFVCPPHIVGTQKIQEGKQMPVGRDTGYKKITDDLHCWSTRDCFKPQHWSN
Random_0749	0.728083	GTAVCTDSSEKMMDECVCVMNYQYIPENPLIYQCLNTFFNCGGCTHNSLLLHDAWRENVRYVGGPLVPMHPSGCYDELRDVDKQQQQVIWCGKLAPNNLV
Random_0750	0.757424	FTHQSLSKITCQDNVSHLMPRRSNRHPLTHRIVENAFGNGRWFRPIFDWKGINENQACNYDDEIKSEIIAKIKPMKTEDYIWHWTDASKLQGGFLHYYFI
Random_0751	0.631196	WKCVFIADSPEMRFWDVNRQMMSKYSNPSDKSAAISQSGCNWSFHMYSEKQCECSKMKYASQSSWKMADIAARIIHPYYTYVMWCMQYSKEIDTHHNAHC
Random_0752	0.626006	KYQIHYLTCNAHASGWYSEFPGFCDLTCICMSGGRGDQTPCVTPHCPCSKAAGLRKNGKVDIDWDEPYTGTCRCKYCRPSEAHVPSLPFDFHLQAYVCSK
Random_0753	0.764549	MWDACWNVRMHEATDCGTKIMQDMAKLRSSDAQDAEEFCYRENSNKPWCKHYGLYDNGLISMRKITTGSMMHTPSPHEKLHPHATFTFKVEFVSMHDFIH
Random_0754	0.789487	NKCDVQVWGLMQRCSKCTEQENYWFSRAYSCEHAVCKNTHFATRYCNHWGINKGCSPFMHTCQTVVQRRSQPCTGAEVKHDCCMQKRTHHPELPGECTQI
Random_0755	0.795937	RDQPCIAFEIHSIRGCVQTGKKGKVVMQGAWTYNRNTCSSPFGHGCHWVKRMRTPVEPDLSWFPFKTRMYWFPSYNWPHLHECYTLYCPYIQGQLVFRCP
Random_0756	0.681126	DRLQMQNRPWAKMNCHHGMSWADYVELTPRFFGWNIVSGDRPKDMQPANRRGSQWWQAYDQRQPPYWSACPQKADCFKGGADGDEVHASLHPTYYRTWQD
Random_0757	0.665628	CLTSQWHEENLCPPYSPNNVEHKYIKPTCYRVRHYRLHHADESTMYHDWMPRYCDPCYCMCCELKDPFHCAYHMPHSDTCVSVDHPEGCKGDTTGQRQME
Random_0758	0.68882	RRCPDCQECKTKGRKGEYAGRMEDPKDIGAAAVVGACKILKKGAPPSIMICWADASAFFSMATTVNYFRQWHDEITMMQTWYVMDQDRIFYNYPWRHFTH
Random_0759	0.659238	YPMICELSNSTAYSEILAPTNWFYDEQNLRNDMPIKGHHFNHPRWFTFLMIRHQHGFQERYQTRHGRISCQRSQEQITETLSRGTHMYLRDTTAPGIPHW
Random_0760	0.855933	NLYRSTDPRRNFGPIAFDKSEFCTFVWMQWCLYFWCMVCYCSQDKWEDWVIWSLQGPGLGHYGYNYCMCTMSADCNHLWSMKRRYENEEGNYASRMVVFN
Random_0761	0.856455	KKMTSKSIDLVGYNYVYNEWWGGYIWYRWNGMQPRIEACYSDRPPSRTFNPLQLSYVNFCYICPTGRWLEYWYGRWVTCTMPIHDECGSFNTPGRRWDPK
Random_0762	0.717179	RPGTMQRMELQEDRVSRQVGNEIQWFIKVDCKYIFDMLPAFFQLKKRSIQLHCLYKCQLYLRTFVNIIEGDEIHRWKIFCSEFTLRQQFGNSPVALIQDW
Random_0763	0.866996	QAHQRSPIVEHMMLQLYPDDDYNWMMEPDHRNEHFITHKATTIQVDPMGNITKSKYQSQPCNNWWNSFLNREIVRIKADKASGYDEFCAVVTGDCSESHR
Random_0764	0.793215	VTAMACVRVQSINEECGPMWNKNPQQEQYFWSRPQSTCHNTDWNVWAQWNLESVMYEDDDLKMLDFLYWSTKFMKGSACMFEDSFCGGFLCKRQWMPLSS
Random_0765	0.830159	EYTEYTHNTCAMKGYFSPQEGTWQPQYTQREVTIDPWKCLNSFYLCRPKVGQRTSHLRWCQHHMVWFMEESQLRDYIVQYAAQSIPYPMAGWMYPRNVQD
Random_0766	0.574422	MRIDLALEHPIDAIPWIMLNTEIQCEMVRNMGAKNLHYTQKARDEVHSDQDGVAGQKWYWYPYTYDSINWEHEVERPHQKPDYEWHYQGAVMIGESVETH
Random_0767	0.622749	CSYLHIEAFGKWCPTNMALNFFEIRAAQTLMPNKNRQGNIVGNCIHFCKHSIYEKHVDQDCNDSDNEVRNLRQEDNCPLNHVVNTMALCVAKKNKQVYSP
Random_0768	0.862682	DDARRRWAYTVTDEVDLYYPSACMGLPDAPTNNNLIISNARYLPYKQPYQQWVNIIWAAAGAMLVHFKEDVVVKWNLANMFKTIFCHALICMDCDYAWHR
Random_0769	0.79434	YWIMKQRDEYWIRTFSWGKNWQRLNCFRPVHVTTSKQASTQNNEKFQLMAWNLLCNQQFYKIQMGKGYNTGHKNYIHHIAYSPNYRQYADRISNHGNDCI
Random_0770	0.540255	NWKDYREFPHFPVLYVKSKKRKTVVQSHKKCRTLYIHEHYKRELTHFENIGWEHHEVNFPHGYFMEGKDHFSFRNECHPIKPFSICPPPENLIDSVYCWQ
Random_0771	0.607776	CQLYLHIRNDRIPLAIAIEGINSHMAQICLAQSTVNGYVTSPEGRLVDDEYINLGKLFACARIGSSPMRAIEILAKTAHRMRGLSGIKKLQHKMVPIIIH
Random_0772	0.7551	HWEWAMDVFCWFGFLNIYNNMRFKVDTFRWSWMHHAKGQIRTCGVEKHFMRNRRVCPESFTSVAHESAKMDRKMWLCTCPCLLGQHPMCPGTALPHPTNE
Random_0773	0.654519	HNFSHITIFKACEPGDFCWKPVCVQINMHPHWKTSGWDYYSKHRSSHEAWQRFTFESFCADPFYPLNGKAMKAADTMYHPAPVQCVWRSLWVCTNAWTYE
Random_0774	0.762764	SIYKRMRYSKFLCVLDMQRVTTMFKHDTFVFHGQTWASYKIPFDPNYMKHFWDIPLPERIVEPFISARFCGYRQFLKISPKPQMYLQAKLMTLNLLHCQM
Random_0775	0.845787	KCVRNPSLDDNDEMTFNKTTANWTGQLRSEKDHIPCSRPMEEHSLRHESRPLWCEPSMAHTDFYFELWAKFLYITFPIKVFRMLCLLLCSHNPNKRQAPG
Random_0776	0.955704	LILECMMWSNMRTLWRDITAKSASVYAVWEEGWQSCDGSLFFDRFQLEFVEWKWDQNFGCILWDLPWQCMAWRWYCRHYQEKPFQMSTKAAIRMCDCHVI
Random_0777	0.664149	SCPHTFGSRSGMLDHKEYPSLTLHGNYTLAIAWDMKPNPNGLWHEDIAHEGTHAGPHAWKLCNDRNQIRQRHNFHILRVIFNMGETGWNNLHWPYIGFTS
Random_0778	0.685276	FTASWEPHAVMCANKPSVKRYIAYLSRCEPYPVWYRAYPDWQMEKPRMIWNYGRSAFWYKVNWRILTIPFKPLTPFLYFYDCVFAYLHKFAQPTYGSQME
Random_0779	0.652724	NPVLCWMGAPTPPMNCESYQMGCSQHIRHDAINETDAEKIQDHQIKANIMSMAILIKFHNNCTLGKCFDGRQCPLGCHKPLKEFMITTCDYWHGRRDQMF
Random_0780	0.731545	DPETKKGHQNSTMGGSAWLAIYSIHDMWYVGYYYHNLPQFMKDSIDHQGLRDFHLILFKPKRNQWNGCKQDNCVLWVHPQPWQCNASTPHGKFWHVSETK
Random_0781	0.739913	MQGRTYWGFDRPGDPFRALMLPWPKQTTWISTHYFQAQNVTHHRDSWFQTLRISFKEKTDLVTWENYAQRTTKVPAYIVHMRTEKALPCSSVRQEWQFKN
Random_0782	0.528089	PLLSHTWERITSMQMWTNRCGFMNIMCSWPSPADEPDNINYRGPDHPPKCHTAHPYCYMEQTSPDFSPIASFMIAYAWPGRNWQEDDRPLPYAWHDPCTI
Random_0783	0.811999	THSCLESCCYYQAGMESVFTGRAPQFGDPPQCQAKTLNNCEHKERPTDMKNKVNHCSRFPQVEVFHNQHCGLCWADDLFQIARRCFMLLFLLKCDDFYPD
Random_0784	0.776676	QNCMSSQWNYFMSKNHMGLLRYVGDIECQGEAYHIKKDQWKYCRPVSLWTKNPNFDQDETLEAMMVPTKCCLVETQKWSYHITEPGDIKCMVFQEFTILH
Random_0785	0.707613	CTRFTIGMVHMGSAAHTMECPMFARCGFYHNPPNASRRVLCWDWFNACFSDRLFEGALTREVVDCQCQFAPQAMDCHGTDCRWGIMKEVYASHEIEGFRL
Random_0786	0.746646	SHNAWSEYRLPERITILVCFKPERAYWCHEPQDRTLLRDWIYPPRRWVDTHSTYWETIACYHCDVGTFSAKVAMFPAIPQVVRMEQMMKALWWISGRMCE
Random_0787	0.672522	YASPCGYTWGNRKQKFCMEWHETGCMIHIEWGHNQQGTGKCVQHGCFGQNFWHVLYKHSFSQRIAWATKYFAGAPWNYNQELYSYTIEKNDYRQFMFWNM
Random_0788	0.690751	DFFYLHRPLDVFLCHWTAYRLHQLFGNRHYYVNHKSYLAYWFHHRYLWIVGANVIRGEDFTFRYDCQGTAQHMCCQWPADMCKGIAVSSGMHMLCLRFEI
Random_0789	0.55567	PLWFQWAFLVKAWLFQWFQFEAHAHMRMYLSYSPKPIQTKYNYGPLKTRPPISHHPYTVMVMPPQKPHLPWMNTQGRMQSRGRPPFGLSLTWHDRTLVGQ
Random_0790	0.786028	HCCMQEWIISVRTAKNIRGYAMFKAYLIENVGFSPYCQLIDDTAVTGRCYCKLMFVAELIHKGLMDVIHTSPEGIMVLGMNPREINFNDDCELSEPYMNE
Random_0791	0.816557	IIGVYMCAVAAGFVNKHSPTDVQYECHMYRIYYLYGILVCKHYKDCPINEAYKHPLEVSHMIAMRCDYGFRSKQFTHVSAIKPGQEPRRSSRSMCVVYIK
Random_0792	0.699039	EGGYYPVEAGVHTGKFDTHDPDAGDCDTPSPLEDSASGADQDTATRSGHNWYRRIELSAPYSKCKQTILSIDWTPACAPDHNIKWEGVPEHQMDCIMRYS
Random_0793	0.764966	VEAHWYVRMQCFIEEDTKFGPCVHSHSAPQHLFDFPEGVHHGWVIVATGMLIFMKIEDDQCPTIREIAALHEDEGCPNQFPNSENRTHVWHRSFYFIYHN
Random_0794	0.795403	YICFYQQMKLNHYEDAKEGPVWFRSLIRDNTRPQETHKTHFAYIKDHELTLAGMDMTMILFFHENCTKKYQQMHRDMQERMAFQHCDMLGLLSTTGSHHP
Random_0795	0.703069	IDQCAHTYCRRKQVIRIQWDDNAWFWIYWIKSQLMVHNSPTWGHKWSDKPLPTHMMPWDNRRPEQHNSKFIHNNDGQRWAEPQKWFFKRRWQHYALLLWD
Random_0796	0.742217	GNWRWKLSTTLDNYQVDDNKTPPHNPCQLTCRDHKAYHKYHAHKEYMLYDMVVWGGCCDRMMTARKPFVQMFGCAYDWNPFGPDQCPEWFRLRFNHDYVG
Random_0797	0.764761	PSYNYDWMTKCKSPRRLTKGIFSFYDCNCSNRKCGWPKYQWQMWPIGLMVWCSTWLIGCKRRLAFYSTECIQMPPRFFPYGNFQMHICLCHCPEPVRWAM
Random_0798	0.746646	EKLQYEYERFSQVHASQVIWSVNVMGTNNWSRTVWHDTGSVSKFRTWREMSICEQKKSYRTGFPTSASGQCLGAKEQVARKLKEYLEAAQGNNCVCIHWQ
Random_0799	0.588704	MKRMHVMVNEWWGYKQKTFQPRKVQRNKLPGTQFCNYGGNFIMFERVCKMGWRKIAFFNWGICGNHWMKRNWDRMDIFNHFSEHACYFYYSCLNQDACWK
Random_0800	0.728083	LQLGPVDVTYDAKVGRSANRWIAIYCRCTRAVFYWNVHIDDAFLCHIQCDLFTWATMAATVDYFFRQRIEFWDYDMASSIIICPLPNCCGCWVRMWCAVK
Random_0801	0.709462	GFACLWPQSRCLMMADHHHQWFDGSESFCIFVLNHSITLCPADTGRHVMRFANDSTPSSDKLVNVEPTLPEGKAVTVEWVETTLDYKMDSGHVQWLFTYG
Random_0802	0.76766	FHFQISIWYDVASNEPVHRANFVMERYYYEMMPKKSLTYCDPGYAATYQCLPCSVHLLTERKATIFMMAAFGVRYMHKCQAMHKNNVFALNAKFLPMTKQ
Random_0803	0.772328	RTLWWPPPNYRYTRKMPNCMSHPTLAICHVMPWVRIMTFGGVIKQTVQRENMWENWREYNEKFYPVFLNFSCEGPLNSVMLCDVWIILFPAARYFHDPDG
Random_0804	0.687702	EPPDTSALCMPFAMMGHFGACNCRWTTPCFIQRTECMEGAKVIAQWCQMNAGEFIFISRGQPHKHKRSWKLLCPSLDQGMLLPGGFGGEQNQAPEEPYIW
Random_0805	0.426856	MSQEWWYHQPGEFDNSFRWMMGCRKLKRHMKDPGLDAPELHMAQGLNCKSSLYGLPRFWSTIPEPASSGIMEALFLPDCCDWASTDYHGKPSISSHMVMG
Random_0806	0.739422	SRPMDCQSFEFLPNVEVLCFFMGGEHPYFGPMAMLDCGNRDAMWKMCCQQRWYQICHIQTWREGHKTWAHNVNSCLSTHPDHTDEQVMEACSCTEMMCKC
Random_0807	0.821551	CWHYPSVKSWEVMDLGNCVAQRIWSQTNTFFAGLWHEPHEPRCTTHTLLPHDEFYRFYSLVTMLLMEVELWSEDHTIIHGCVNTRYAWHQMMVMWMVMRR
Random_0808	0.568616	YGISIQPLPSCVDDGAPKSGPIDPCYQWMWDYSYPYAYPKVAYHTQANDRKPSKAFAVKLQQCKSQSDVEMYVWTMTQRFRFKIASRTTYAYWSPVQVST
Random_0809	0.518639	ITDKKGNSCWSPYDHYGEQFYGWNSTSTHSHAYEVEIEDCLQNMPQTNGSVPWVEQNMCHSASNGLPMHPMFEGMEYCHYCCVQGRICRWDSHIQSWHLA
Random_0810	0.532614	MMCEHMQSIGMKYNNMPRAYQRPLTVQANSTACTMVPARHVWSMDSFSHVTARHPENRWKAGTCMVDIESEEPYEIGIKHLLDAGQFNHKHNITANRGCE
Random_0811	0.75331	DMIVVWETFKKQKALQHTWICVHRHYSDCLPMQSDFINEIGYNGNVIMVQCRNEEPLMSSMPIISLYGLCAVDTTCTAEGQDIALTISFPFLLTWPQWIP
Random_0812	0.864403	VMLKSMPVITYCCLVMFFPVMANHIWMIFHTFEIYMHDNRKFHGKHQIHWQDVAYGRMRSCDTASVQAASMRLTHQEHKWMFWEHNVHDVFQQGCQWIHH
Random_0813	0.701326	RSVERHKMTSGNTHKGCCCATHYGAEPMPCVQWETNKPPTMFLKNAKMEACIEYFMDPKDCRKTTKVQALKDEKISPSDWSVWKCLFIWCMKEMTQIWLN
Random_0814	0.75461	MVFQDLGDYQAANEQDIVMPEMVYFPFATSLMPNYTFMFKPGQGWLKAMFGWNMKPFQGQNVAFNSVFVTMRRAVRNEMRHDNVAVICDRQDHTMVDHST
Random_0815	0.902331	VVLCCQVDSCGLLLKLVMLFFVCIPLRKICDINDHNLQTTPCDCRQQYKRMTWDKMQRIFLMPNYPHQDWVEPKNWQMAFHYRFMQDKMMKWRIWEVVVW
Random_0816	0.710394	SNVNQQAQAQAYKFHTLQIAWFTYFQVNMFDGTMLCACNWLQYERYEVSGWEVQWMSDFYNGQKAGSSTLHKRPQFPIVMAKGKIYAILPREGQTGYDDY
Random_0817	0.793983	SNQFRVPIWFRIEMMGPDMEMVEGINHEWLGSSCSYECVCAGNYVIPNVKWIHNKGVYYWEGSLPKCVFNHNWMSWHCWIMERGTREMHCWDHWHIRLRG
Random_0818	0.427253	DGPNRRHYDGYCMWWHGWMCFPHASDACRTFRQYICSTSCHQAGAPYRWPSYLHMAEPCWFLLRMAKFTLMTWKLNFRMSEISNCRCYPYSQEQGIHYWK
Random_0819	0.751025	HMSMRLAMHSIPNKNIKNYKLNKLESQCEWLVSMYATTSTLWHDFHLEANRFPYKINTNCPPSREECPKGEDPMHDYNAVWGSQQPIITQPRNEHEDMYT
Random_0820	0.638269	LWKEIPKHICYARVWAIWDWAVTNRPRQIWMPFPNCLRHQAPHNSFGKSYPATAATRKFPRLWAKDDCYMTKIKRPTPTGQPNCKAYITIWYTYTERWGG
Random_0821	0.713898	VVMRKFTYGVLRTMEPANIKQQIAHLAPNTVTPQLNCGALRMTDYMPMLMYMYRILDGQSSAEQLAVEYNKKIFRRTGMHWWCQWVNVSAHSMNTSAQPR
Random_0822	0.623349	DCFPDDVNNMTPFLGVCCLMRGCRYLLRMPEQKRPGFNSCTTDERKPWVAKNRDAKFKAFFMIMAGRDADPPHRCAALQTTVTWNEYECFGSAIVRGCCI
Random_0823	0.802073	SQCKMAFNNVFVQFTDSDYTEDYFPCDRWVLDDRIGADNQDEPILQDPKVCNPGMEGYMNSREEIGGDQWEDSIGMIFVTHQQDPFFNIDEMKGVRRNYI
Random_0824	0.642853	PRKKNHDGCWWPWFIDALYYMEQQTYCCQWFMETEPFDVIAISEWRAWALEQQWCQRYNGMEPEVWPLKMNTSFFDGCEHAEEPIEETQFMLTKFRNLQM
Random_0825	0.71684	HWRKYWKYKPFYPMQGVGSNQTVCQGMYDADGLTGRPKITDRMFCNPVIICWTGCCYVIHLMPNEHRLHVSAKADHRSMGPSWKLQHWANRNHVTFWANN
Random_0826	0.676367	PDLTKHPQNGYLRMCPVMCWMADLAEPCANQDLKQQQEAHALKMWWIIRVNAWKSHAQLGPKVDLAPNIILQMNHHFFHYCRPTGNCWCAWCLWEIECNW
Random_0827	0.654495	RKWLIQAPAVWYMYCEIQDFRLIGRPVTINVNAKMALTKLIMYQPIHVPTFTQWRSELGPHHYLTDQWEFCFPHRDLMQHRIGHQLHVVHQHGGWELMQK
Random_0828	0.684344	DMWTVRLMVDHYIFDYQQVGFWYYPVELANKMWMHMRAQMYFSSEHDMQVVQDGCNFELHCVKWKMQPILHTCFSLQERESELWPYLEVMIDLQDIKFYL
Random_0829	0.684674	WDCDVFEWISMAGKQCRIIHQRIWGVTANPHKRKWMRKVNSQIYGCACKGYIEKHAQEHNSKWWAANAKLNPVMRPYAEHRMIRYCFLTNAKHLAQVYGA
Random_0830	0.718414	VIIMTDFYWQTWTYFKKKPFRDGKNPILIMPLTMEKRSCCQWTIWAECIGLLDIKTIRHHIDTTYWESCLTWTQGAGCERIKVQRHHSGPSMPHHYEVKI
Random_0831	0.746947	WMMVLFVAVKMSEVDGIQSRNETPEPKDGALEVGDGYAYMCQNMAFAAPYYHMLMMWCWSDCRYYFCHSYYDMYPCPYGTQADHREILYVIEAQFNTAWL
Random_0832	0.812327	WEFMTTWRWFESDIVYKTFLRCPPEFARPKQRTPALTYHMLQPWYISAAGIVHTNRSTLQFWCDHPAYPWTGFEEKSIIVQAVTDPFAFWQDPGLYIDWG
Random_0833	0.661795	GVDGMFLPQVPLFNFLCMNDAWAVPCTMLMLLRSSRDMWFRGENDSDRPGSARWIVNFCFHMFLSELFCKRRWRGRHYIIIEPYRRYFHLGHYLDPSESE
Random_0834	0.722136	PFRDMDAWRAYELQMQVHGMIAQYNQHAPIDRYKTDPVNYEMLNLFVISSQSNDPEVGVLPMRVWVEPKRGWYFVARESFGKQVFPWDYYQDWICMLYAR
Random_0835	0.757424	TTTHNKLKESPIFKQQKNERCACIKKEICWICMAFAQFKEVIPTFMCPCLSINMMNNHFIIPMPEMKADTYLYAVLSFKAYKSNERVAWLFNMHVQRTHN
Random_0836	0.763754	WAWLGKQVLPQMNHMVWCAREQEDHVSHCYILFEEVHYGFIHSYNMLFRYWKYVVHRRCMMGQGQIPKVNDEYHSLGTPLLFAQYWEFIYMYEWIRKIVL
Random_0837	0.781211	MSRVENWRNCWGLVHQCAPAWMAAHYVVTFYPHKVTNWYSYPWQMPCHFIYWSQFVGCHDLAHYKRYAYRNDFLHICYAITMGLQQRDMCKSLWMPMIRD
Random_0838	0.578611	DEWFWHQECYLRWLFLYKNDWAWYRTHQSENKELDDMNSAWEVHFLTMMITVHAQTCQTNTKGPKPCTTFARSNVTFQMSMMHDLCEEMSIDQWKQWICY
Random_0839	0.619931	PEAMNDVEAIGFPCPKGRYWPGLMKWMPHKIMHEMVMWSLWAAGLCFESYQPHHQMCIWETVHFDTKPPQGLFTEINQMMRHTNEAGKPRDDIVRDCCRN
Random_0840	0.881187	QRRHSSFSQTSNCQDTLPNRDRGDDSMIAFASIKYTFSVHVDQMNVIIFPTDWVHSRLPHEDCLQMIPNPYAGFSWEWYQWWHAEMECKFRPGKEVHNDS
Random_0841	0.754856	WDLCLFSFGKRETWNECRPMHLMYQRMWWFWPDAPVFVGMIIGVHAFQRGFRMILTVANYMCLSPKAPKVEVSRDCFRYQTFNTVVERNLVGLAGHHWTE
Random_0842	0.707244	MPYKKIKWCWHQHKGCKNNTMPKADLALHAQDWVAPALGPTCRSETVTEPPNSVINKHIENYFAVKVRRSQMTHWYWSIEVAQWIWWYNRVDVMYQFHYW
Random_0843	0.867834	FALVKGTDCWWNWAKHPGTWILFKDDQEFWRQCPNLEHIPTCRVPYNQRREPDDSFEDREVRIAYQCFQFPHFYNSMQRDMNYDKDTLHRIKPNNIAWNH
Random_0844	0.764338	MIAFEECKCDWSMACTHSVWFTFDRYIYYHKQKNPHDIWVEQTLWNCWGIFTCGKPHCAPAYYKALVYYAVRNEDFHTEFRSWHSVFPLGCIWLIQPPCW
Random_0845	0.743745	DDCRPYEDPQPVDEVMHKHQFPSTWEINRFMIFEELNMGKYWAQKAWEVTPVNDMKCKHAWINHHAKFQNQCLVHNNVPYDALKPYQGGIMIIDNYCSYT
Random_0846	0.76382	CVVTRVFCSWSWKINWMNEATMHQFVTCQQWPCPRQWPYINLEIFWVCVFTTVTTESTCYFPTVQDCPVNEMIAQTLMTVSPTPYEMKITLRCTFYTQPS
Random_0847	0.73906	VKTLEKPGLVWVIAITPSMDPMSSVIKQAQSIGLRGRLYKYWYAQDATDMLFASGEHKRLSQFDHRVCNACTNPYNIYNGMLALTAHDKCAHRMFEKCTR
Random_0848	0.856455	SKNGLHGAPQVKREKYASIPGRGWDHYWEVNWVSYAWREFIDNFYWMSCSCPHEVLGVVYANQARKQTMVPFMKYKKFNQKGAAMNGESWLPLPGYMVGY
Random_0849	0.602042	NVELASNTAYSHKWSNIWHFPREMWLALRARYMEGPCLAPMISHHIWIWAIYSVGGFNAWCPICNDDCIFQLHDLFTHQVWYHPPMYPKHWDIFRQTCWC
Random_0850	0.786028	VEMTINQCDAQLPKMKIIQGHLTPVCHHSPPWHNRCMYKKAVHKTMWFKISYHLGPCLCGCAMTPGAMLSHCRMNNGDKVDKFEHTEFILSLKAEKPKSF
Random_0851	0.496203	CIHVCQDECFFCRFWEICSNNVMSTHHDIMGQRTCMPMARWHTFCEVAKVEQHIWNGHKAWIHHADTKMQLDSVIAREIPICSDENMTYCEYVGMSCHTH
Random_0852	0.646321	CNVPHRKKIVCAWCNDGYKTHGTQKGTTLSENLQKSSNRLMEQPMQGEQICDKNKMVVARKQTYFIFPPDDTPDWHCKTWMGEANQNEYWHNAIMPVFNQ
Random_0853	0.67429	QREYQWPSHNYKAWEFQNFHAFDGIMSDIGYNFPFWQCHKSSGWFVKVAFGYTRFRIINWKRHVGWVNLPCGDMQFQFDFLPRWTFFRPQCQFPFQDMPH
Random_0854	0.744134	HGNFLSCKGWKHSIKPGDCYYHVNLAFNCRTTTDPNLNEWCYTSTSAQNFCECQRFEKLAQQTDYTTMRFTAVYNFRLWETDYSNHAIYVGIILCHRWCT
Random_0855	0.773501	NMRWKNDLFKSHKKEKMEEHIVKIVIDVKAEDYMDADPRLSRMCQVWTYWMNDFDFDTDAFLVCGINHAKEMNLANTDHPMYYHDNYVYTLRVVNRGHAM
Random_0856	0.666739	WCSISFPIDGYHKRLLNKHLETPPQTNFTPTDYQRLFAENSKTRMCVPFYYDCYFRDQCEIQERQMHPSQNLQKHVSHYKIEDGTMLHNFEYSWAGEEIS
Random_0857	0.725463	YEDMRPCHNKFAESGMGYPASVSKAPHRIRWVDSVQKSNQPCSVVMFQTFSCGPNCRLTPACKPANKPMSQTHQLLDVVTKFTNGCWYNLVGMLDNPDNH
Random_0858	0.850756	DQNLVILNGPPKCTHGHQMSGPLVPKPCPGLMDWKHNQRHSGKKRKYRDTVCSLDRNFVILNNFVQGWPNVQSYVVLAAKPDRPTEEHWRYWEVTENITF
Random_0859	0.661326	AWYNQMFGCKLYYNYNDGESYCLFYCCWISMGLIWALPIYSINQGVSDEGITKTHLLCKFHHMCMSWPSVPTIENSRRWGKTKDEGVHQCPYPCGSDMAL
Random_0860	0.494596	SFFCTVWDAGRDTSLSSFGKACATEEWACQTAEDGQEYYWWNVQGKCLLQAEKLCETQRFQAELMPLATYWFHTIRRAESLVHREIGRYNMVMGQICQCT
Random_0861	0.73832	PIMVFLVGFNWCVSLSYENQYRIVCWWVFCIDECVYYPYWDFLMNAPNGADEAFQTLWDKCFYAKYSELSNKKTVPAEHQKEVQWWLLDCVLRLRYAGQV
Random_0862	0.773279	WMWHNEWMAVPFKQIIEQESRVNTTYMAGGRVLLNKNNQIYRWLWMMDHWSPVVMVKLTRPCHRNSPWHTILYEWTDSHNARGLWVFKCWCFGTDESYRV
Random_0863	0.520309	MEMSIRKTVWDSTKMHHGWIKAKNPGPQKEDIQSKQAWTKKWTNDYQVYPYIRCCYYYNCYNIQSWHEASNWTMKCQIFPLFGFGFNSCAQWKWDLSFDY
Random_0864	0.652724	PGFGFQYDIACHSYQHPKHNFKKEFMYRVRLPDQHACYSEWFDRVCQTRSSGYMQPNDRNETLATAMIISLWRPQRLVAAHKWPEMGHINDCEMSQIYQW
Random_0865	0.641646	DFVKMRRCRVLYGVMEWADCVMHEKNGYFLKARIFHRPDWNHYCLVKSDEVCRCTNCPNMCGYRIMLSDCFNFMTYFHDWNPMDLCDVTMESMIPENFLW
Random_0866	0.763122	LYNGCAYHGKYGHNMQTPHCELMFWSSIRKYQHWQRQHSNVEWFSCVQEHFLNFSKCKWLPCAGRLHCEKWRSQWEVPISPSWGNIGMKNFWADLFETRF
Random_0867	0.704494	PQTSCYSKAHDYQHKCVGPLSYIEVGVPKNDWNDQAHPDMDFTPPAQRWKGYKCISNHACVKQIGQNQVVDFWCIFGMMGFLCWNFFKQLYRWNKSRTMY
Random_0868	0.883629	AYTMPYHCKNDKAMYNPLAFRMKPWLAHQFNQKILTFIITDLNTMHRLRIQIPPDHTSTPTLNLGTILDGCVSLEPDFRCPICPYDMFRWMTDQVYRHIN
Random_0869	0.703452	DFNTMQEMTRISMNMYHAPGMPFAMCRNDWTPCQFKAFELHESCTDEFYHRQGKCVDHKQMRIWEMTTAWLRNMQDIHAIHKSETFGILESAENLGNVSK
Random_0870	0.746786	DLAHIETYQAKGDEYEQSAHPWNNPGTNLGQTVCMCSQKSTYFFPCQMMPRWFYSMNAKDSAQHGLYNFRWTPNNLFMAKNSWFIDFTKRLISNDQYRQM
Random_0871	0.735727	YSEPNEITHKVEEVEAAPEKSMFPHGMSSYSRFCYHMTDRSDMEDVWCIWVCQTCAKPFFYKHAIAAWFLKHGYSTDYDSLHLRDHDQTMGYWRWTAVTW
Random_0872	0.750603	TSWICYIETPCMHQTIRHYIGNACWYCVCYDLDDKNLHFDQSQLDKRQWDPVGQQSQVLWVLLDAFCAALEKRNFCQTKGDLCGAKQKAVCNHWAAGVQT
Random_0873	0.543874	SNVRETCWLKKFINDAHVDFKIVRYIKDMQLIPQNSSVARFGMRWSFCWNIAFQQACCQVISATWDYVPWHEYWRESYAMWHFAYDHSPEYLDAQAIDKS
Random_0874	0.879444	MWRLQIHSIGSTTTGVPSMLNDMVNLETLPRNKKAAIILGHVVGMPVHKYAGGPAAEFSLKIYLQWVLIRQQAHVLWDFTNWLFLSNCFDADDFWGGNHE
Random_0875	0.79434	WTYLNQQFGRGPRSMAVFDVQAVFCIWPMFMTTRPIIAGDPGRMFILPFADPDILITSGKNLSEAWWNCHQNTFSFCYEVIMHANGHVDAVPKYAWNMAG
Random_0876	0.781211	LVSCWPQGWKMLQACKPNNHLYVHVNLWWTEYCDTVHPYVDTSWYKELQIQCRHIMNWPSRQNAVKWWPKRIDPDGSYCKSEDGVECCAESYDDCFCWMG
Random_0877	0.768325	LNKQWTTNPTMTNWVASNAPCWSRHDYYVEPWGMPPSHVSLPYLMDRGRHISQSYNLGYASNAAQQYGKIFRSGIGRWQYVIGNNRQWQPACRSMALIRG
Random_0878	0.529078	MLQKDYWDINKRNEWKGKENGVHHKCQREECMSSLCKVHRSHMLCINFFSSDRKVQMFMGNEGVKEECDFVWCHPKTCIGQEREPPSGFESMYSWWAVFM
Random_0879	0.595488	SETQVFKFASCPIPQHLIMKTSAWNEYMWSEEWTHISHNEANHWMWVYSQQCHSNTMIMDNYETIEGGGARCGYFMAGTYVFNGRLGRLSTKCDNDESFK
Random_0880	0.660978	PFKDIVWTYKMRISRKNHAYIKKEKAHYFVGEQDFPGACEDTLMAWLHVEWGNWCVGEKSPLMGLMNAPASLLIARKYARWAYPRMKDYCKIFWRVRWVT
Random_0881	0.692937	FQDFQQQGSGGNTYQIARKSTLMSIGHRDIMIHYCGGDDLIPAFCQRIPQAKGESNYNISGYVLPMTEDPYVWIETIPVDSVYSQALCSYKTWTKRRSFV
Random_0882	0.735141	CTVIGKAIIHLFQTCTMMWIVTIGCDFKMIIIDDPCMYAQAKKSIPFFMVPYYILTKVEWSNDFFIKFGGCNKNNMGYRSKFLMEYPECDGEIAAQPDER
Random_0883	0.914775	SHLGNQMCRDWKRNCWIIYCNTTDGDKQWQQDSESPSGCNHQLYLNTTSMLCTWHVCENHVIVRDTYRQWVQGQVLANDKWLDNVILYSYEFMNPFMQCY
Random_0884	0.750603	SPGHWMWYMAHINVEPNGTMVRNNGTDRDILANYPKYSMSFLCINDMITHPPIGMADMRHIWCFRCQECDNVIFLANSTENAIRCHMWFVLYPDDCFPYD
Random_0885	0.826395	YPVPMMGFRLCWLSQWTFYYSKIRNDWFAQQLMKQLYITYWIPDPSIKMVGSLLKKPSYGVEARWDRRMYNEILFYIPPYFPWQNESVHTLWPLNSSVVR
Random_0886	0.799517	HAQGNVEPGCWKDDEYAKTQAKSHYIQHHTISWHILLFTGYGAIHDWQALLDEMIFMRCAMKMHTQWTVLKKGENRDKGDNWQKDNAQNWCYRNVCKWVY
Random_0887	0.553884	FNRVKYYGIMRHKKWNLDWGRTTRNAEWSMKFYMCGWPGDADILMTLNDHESYQCKARPGAWIQRKQTPTSCCPAQEWQVRITLECRFNAHWKEAMIGLY
Random_0888	0.768777	ICSKCLQNDCGTAAAVFQMPHNCYQCEDHNQIYHYPFYGCASDWLQPEPCMSKCYDGQREHFQYRFVTNDNTCHGMDWYQFEIVNEGHDYKTTFNFNLEW
Random_0889	0.735727	GCNFHRGLSYENLHTQHVEWIKSLRNLHWNCFEPSMMVMRLYGDLKCKEIRLTKSVEDQVAQQENFAGENLECWQANINKLMNGYPPETRDQISHCTLMW
Random_0890	0.716226	ESPYASPDCKANQPEPKYTIMPRGSQIVGTICGTHIWEHHWKVPMLMMHFQGNMMMVILYRQSEPWQKFGWVKCGSDHGCCNSKLPLADCVWSQTLIRDF
Random_0891	0.810322	IDTDTTFRSEAGTVIGNFNWVCESEDPQNITVWKLLLHLMHVACHIFWDWHTQASFCHDYIQQFYIPCYDPKNIKGKPRKYTEFTQGPDNVCVCQNDNHP
Random_0892	0.822622	ICFRGHNMKIAPKLRSLQDSPNREMDFNIQRRENRAASVVFSFQFDVAPTPKTAVVFYSPVIATKNCDIASYMDNYSVTCGTALGHYCMMFDKEMHGLLL
Random_0893	0.774189	RKVIQQKRGKQCNQEYIDKNNWITWFFPSFPNQTLWSKYLRFEEMYTTWFFWSARELYIIFPHCNKFVESDGEDYNYQSANREAQFAAHGGNLFAYMQPF
Random_0894	0.776676	NQRIQEDGALLKHHAKEPYYDSNKRYLGSYDFAPFVNEWDIVCCHKWRGGSEYKLNKAMEYWIADWNYFIPGGLRVSQCAMDSSCCSCDRCSMASAFMII
Random_0895	0.763754	PIKEWQFNGVLKWATVYFYSAQNHFKNVSFCAHNFRPSATHGRPIGERFYILWDEDRFTQCEQYHSYCQVCRFYDHWQRPEWIPKQDPITWMNRFGALVR
Random_0896	0.666739	IVTIWQQVQYQEFSRQTHIPANEGESALEIVHLGRVCLDGLCNHMQTQDIVMAHCCSRPQFLWATRGDSVEYCNVYKIMTLHDTPNLAIMGNKVKPFEEV
Random_0897	0.647583	TQPAFWEHEQIIDYAHGMTVPVNDWTHVRGYNPVPVINLQMKEDQRNRIEFYKNVSSFVAAYDMWGGYTIYFQAYFMCLQWYSKHKDTQRYSASNALNES
Random_0898	0.703452	YARSSHQDWGIVETIEFKIDDMADKFHILTNPAWHHWLNAYVRSTVTGLSQSLCTWAARHQRKAFDGNMTRDQIGYCQEFIMAYTVHQSNSFCNCFMSFD
Random_0899	0.790587	YIIRIASFDLCVCCWREDYDHFYNMAHLMAFTHNHYQDLVVIHQWHPPIPGPQNHHSMMGFMPKYRTWEDRKWWLPYFMDYWRATFDTYNIELTRYAIMA
Random_0900	0.730408	KVKAWDTAHVYARGMWCKDWFLLLSPWSYMAQCVMLVFGWKGGHTFKFYQGHDFCVACHHMPSRSIRTIMCMATIPKLHDHPLYPCRQNDNPQPSVWIYQ
Random_0901	0.832693	KQNSYNWIRMCCYVNWLKCAGPRNLIGTQEHVCDYSTQSPMMDDMKMAFVYPYAWGPFCVWFCLAMQMGWRPVLTYMWNKDYGASMHVDLPFLQGATWQY
Random_0902	0.561224	EGHCDYQQQVDFYWLDRQWDVDKECEKCRNNFSPMKGSELIKITKNEMTPVNANVGNHHPMLYMDIEMELLQGKCKHLYWWPKEVPWSAVPNVPQVLPHA
Random_0903	0.591236	YFTVWPSIVDKGEDMARGGYNLTHFPSTVQMSSGNWVHARAVCDYPCETCMAFQMACPNKRWIKNDRDIKKLGHENGQYVRWHDPCNWRDPTTCEPDSCG
Random_0904	0.735727	CYDVRHRNVWKMKFNAFHNPEPFTRAWMYFHFVSQWTDVDAYGYDTPHCRMCTVMTPILWTLPLGPSAKAHGYSCHDACGEEEWLSNFNQICNFMNQGDK
Random_0905	0.809622	INIEHMKALARMDSIRNQLEWFLADYQRYSCGMCTWSDLTWLIISQSAKEHIQYSDWNMGGVFTEKSETPKYVWRWGPCYTVTALRLVLQSCIYDLCFEH
Random_0906	0.538644	DPQVYKASVEMFMNSHPGRQFMQRHPNKVHCYVDMTGFMYSNNTKEIEMHWMWVKPSVAEKADLPTNHMATDMHLYKSSPNQYVANNSGQFYMGCVYDMV
Random_0907	0.465443	CKAFDEIEEKMMTWANTYCKCIWPVEWMQWVCSDMGDALRWCPQKCRVAGIDDTCRTMEWAAHNWDVMDWTCPQDTFYQASFMVHKKYRRFTKDRDECFY
Random_0908	0.787082	TSICSQDASAHKIIEEMYTDAAELWYYRYRCDPMLAVCMQMIYDAHCIIQWKIPHIYLGLVYVYMPPFHNESYKTLSCVYVCQILSQIDLGVNMWPCFHA
Random_0909	0.620739	TAREYFMDREVEERNIDCKWYTMCNPCRQEKLCFYPWPNAGAKGDTKKIEKVVCWGSDWQKCMNIAMHWMVSEEQEMWDGWIMVMRHSYGHAAENLSHGH
Random_0910	0.633504	GPLEMQKSCSLNPFEAHQTHEMQKFHAMCPMFMPYNKHSHWSEVGDKPRPHTFKHVMESRWHEFWMFFCNELQLMLDIETMCTWIGWWGNRIHSECEIGD
Random_0911	0.866996	VFHHLLQFVKFIRSGEKYQQYNKWMTFMFKDRPKAPMHAGSSRIAKTRDITPFYFMELMACDAQIDHVYSRRNGFSPPQFLITFTVNSWWCNSNGEAKNV
Random_0912	0.636483	VGRGASYPRMHHHHKRPLAVYKGKLVVESEHIDNVIWCRRADPPACNFDDTAEYKGFGGSTFGKMPSVITRPSCSWIPRWKIHTFEFFTCEGLNWKFWKQ
Random_0913	0.556236	FGKSQRIRECMDTIKHWCQRERYDCNEKSLSDVKNPAEPMYQDDAWKTQCAMINWRMVRMLIMCKEFFIHPLECYKHDKIYHHRDADSHGPGFCEWASLE
Random_0914	0.762764	KMHLECHHLLKNVHWYTYEDSKLATQITQQCRSQFHLRNVQHQDQRWLWEAHNMRMWHCCPHEQIHASVNPKSMIEFAAFFVMDVTVVPGHICENQIWHW
Random_0915	0.81134	DFGNNMNWWMWECNLHKEDAGMEMHECNQWSTLGLQQPCEYSQHNPECVVPMLGMSEWPDAVSCQYMQTMCIPWDQCHQFELRSMGKYDEIFVQFWSMIG
Random_0916	0.761101	PVRHYEYWVFCQTTWSVCFLLIRTDAFRNYPLTGNVEDQGDRKIAVGFVPDTCCRQPKIQCRTGMWQKGQLWMQQSMMAVNRTECIIVTVTAWPHEVYCR
Random_0917	0.567778	WNYMKVFRLTCQWCMMEAQDNGKHGGKLMDGTTDHMIWFCGINKEHAGCRSQEMKWFMQYKNRSPWYGCQTEHHDPCIELCAQHLEDQCDRYDENTHRAH
Random_0918	0.402266	INRDENHNIQYWYSKYAFCPRVFLKHRIHQKHSVSHEHEAELHPSCNCPREADVTNIRTGREQDDNNWIPGEIAMCTRMWFLDPCAYQLFQRRVERDIDS
Random_0919	0.572062	SRSAHWSAWAQFINRIIKTWQKSMETDKSYQAQHPYMTDDTDQTWINQPDNMRICKQYHKQWHREWTWTWHRRTHEFPPSRVVPDVKDMQDVELGAKYGC
Random_0920	0.902331	VLWHRTMGPNENTGPLHMDNDPEGMWFFRSWTILIWMSCQWNEQLKLCATRTDIFMFKTDWARKRAGHCWDCDSGYYSNNGGQFLGMDIQWYPFKFKHWL
Random_0921	0.652816	IESQTQHQPNSNSWHFWGMNFGFLMSLPCAEFRYCSVAYMILDHLTADCVGLIKRQSNNIMHVKENWMSGFCRNFALFGQNYADRGDCLYYLMSQHDPKF
Random_0922	0.774779	CFWWTKHTFEFSWGTSYTIPADKIWKITYIFHENDDFGFIVYQYQRVKTMCCCWEKDDHDPYKWNDTLGHPWAYVYTFFNHCYYMSACENDWECAEMDNG
Random_0923	0.678255	MKHVVHTIQRGIAGIFLCDERKWAANDSKQDETYYYHSAFVYWKGQTFVNDYIDTCAFIKYSDMKHHKVWMAHREPKFYIETDARLPKSHTPKMCLNCCI
Random_0924	0.655133	CMDFCGYVMIKPHPMVETWHCKHSDDEQAISKRYKRGVFFQNITTGLWQGFMGMWYFVMHAIHWIPVNFWHAKCNHFCCDMKNVDLENKRRAAICDTNGN
Random_0925	0.821264	YFSNYKGCLDTPPINLMQREYAYNMPVMFYFLPYHKVHCETVFMCEGIIWMDEKYSALRMWYKARDDMMMLGRWVKDPSSKIKMHNPDRNDQDFLIAKAK
Random_0926	0.640372	IAYWGYTNPRRTICAKRPYTCFNGSAKPEYFNNHTPEIESQWKFWDRYDISVPLNMANYSCASRILAKWGMEGIWWDDCVPTFDYDKPSKNCRESLKSVF
Random_0927	0.676159	KKCEDQDWPPLMKRFGEHGNQEQWRKITCQSDWECYSYMMPARHPCEKWGQGQKCYPRKRENMTAGNPWIILYAENNMRMMTAKPDEKEHTVRHQGFTNW
Random_0928	0.538426	FECWNQQITEPENTCQRWLKHNFHLGVKYSEARSELFHHHQHGGPTHKLTTKMNCSTWAPSTDNALGLTKGVRDCDCAWLISQKIKGSKAMAASHHAAQH
Random_0929	0.786028	ILHMDYCSNWYPAGETLQWDAQQSFIISEEIDKEWIHYVSFAMWMPVDDRCASDAREFATFVTCERTLFQHKRGIYDEQRKTIWKMGPCGPLYYWFVSDT
Random_0930	0.628669	NRKHGTMYWPEKQMSNIASYERVRYFKSHCQCNWLDNKQIFKLRMAQDQACLLKQKPIIAQVSMLGLGGKRHHESNGPFDISAVTRHFGESELEKFYFDN
Random_0931	0.421975	MFNDNCCIPKFWQKALQEAAKVLCDKWFFPQKQPRNHHYNMSHQNSQFGHNGTKDAKVTRKCVTCKWFKLEDITEQVQAAQTMTEDCFMKKYAFKTWFHD
Random_0932	0.64576	SSHCGTKLHHQSSRNWCTVYEHCPPAKFWKMGFAKIDMATADCYWKYGFTNMCGTFFYETLQQTPGGRMKTWINDSQQLTRNEIRCNQATGTALLLGKYM
Random_0933	0.885825	IMRVLQMMDVNWGRGKKNFGSIWNVMPWMGCFHGLEWADKYANSYTMPPPKDIPQPAIENKQWQERMCAYIIMNSCDLSFMIMGPWHNNPHVPYDYDCEQ
Random_0934	0.78925	GWFCYMQMMNYHTRHCIIYSCHRPRFMRHFTNIRRMSAQCHDVVREQQRIVMFNVDYSQPTHSQRIHTDTMPYSDQHPPRPFPFGRHCIFHCKPWGANFQ
Random_0935	0.786028	LFRCFFHHWPTDSRQKGGLWKANVECWPNGRRLCSKLWSHKFPLERGDEGMMVRMMGMHTADELINPPPTANLWYNNLQHGTTYLVQAAPTVHKRAPPGF
Random_0936	0.687702	MNCVTEDFLFINDDVMFTGCWSASPCNPWCNRAMAIQEVFMLCRAPLACMQTFHTFLKILIGALQLKITINYGEMKNKCQMDQYKPHPDAYLYGSTCNPN
Random_0937	0.744237	LFYEPYIRWKDWSRNAKWIRTFFYEISWWSEIFHKCFDLSWPNSHMHALIRGDLHNPILFFVITCNPIYGMAMFAWQKQPLWRNSMGQPWTTYFVIPDDE
Random_0938	0.890172	SARILNKRPDNTQVEPSNIKKVCQCYHCNIICFHQWRHKSEPESVTHNRLFWQVNWFQTVFICKESVYDSCNYIIHYLFSHDQPWNIQSVYHCHTHCGFV
Random_0939	0.631196	WERNDGEPCSWCWMQLGDNVAWSHIRCKAQRFTAQRAESCQPFDRTPEPINHAMGSTYDNTCDHPWNFIHWYHMMMIHHFLPREIGYGHKEPMPPRESSK
Random_0940	0.631519	EHFIFKDAVIENAIQQLGEQSEEDRTTGHEYPKDSPFVGCWIAKIPGLFHMCSEFDFQLPKPVWCWFNNKFFFDVDMGYLNCWMIMPSISTWHAVEWKYF
Random_0941	0.580954	AMWDWHMLGRVFLLSMGGTLQDDIASNDWYYIPYWLQHTRYWFNPICYRSWTWIQSIQPEGANQVQKFYDCGASKSYYCTWQPHCIENNPHDEPSPGIVQ
Random_0942	0.840663	AQDIETKHGYNIRVSPLFFGRYGCVIVEQHFEHSDIAIPYGMEGSCCRQDEKSDGCERDYWIDKKTDRDNHYEGERPNNACTYQKWRREGFSWADDTPMW
Random_0943	0.73546	KPAIWPNIRSWMMVEWHQDSRTVSANSAWTSFERPDPGAPTWVQYGGFWTTKKTWTIHHENVFNAHKPQTVFSQQIHVAYAGHHENQCEAQTYRWRFHVE
Random_0944	0.5863	HTKGWMDHLMLYCQTLNRHPTDGWWEIARHGAELGFFVWPMIQGGESTTRCEHMCSKHNHGGHTRWFDAELAVSPIQPLWGWDMMHWDIKWCLWAHKIRE
Random_0945	0.752324	NEHECHRAHYKLMGIQTMERHDTFNFPCSETDQEEGQHWVSACTYNHCISYENKTMPRSINELPRNFTINIMISSHTDFIILLRWDASGKTPYFTIYGCD
Random_0946	0.733707	FDCWTFFVTDHMLAVTTFHMFNLAGPASLSWSNNYTPSDNCVEMACYFIGAVDQSQPMVDFDYDRVIQTMLALSYHDYHYEVWACNCFSKLTASWWAAWN
Random_0947	0.87713	QIEEGCTKAESSTCVLETLLPENVTMWKWCLLTLNRVSIPRLVMMFFDMDMQSHHQYPWYYMEKWIYFTYWYNFIVAMGMGTDPGCAKDCQVMEQIVRRQ
Random_0948	0.569693	TPFNSNPKGDRELRCPWEVVQDKGPPTFAMDGYVMHNMQDYGAPEIGWRHWPNVFCEQLGINAALCGQENTLHFPMTIQPDQCWQVECKDGHQYKFLVND
Random_0949	0.666739	HQKTILFTYDRQENPDKDPRCYPYSTHHAEEANPKIYRYFRMSSVHYHMEFTVADHWDQYNIDCGNNKGTDQKNYTEKIYDMMENQNECCMYHSHYHQVW
Random_0950	0.87713	PVMVEFCPDRWFLNNMNEHIIYRPIQPYYANAPGELSNQTSIADESSDAHIYWIASDQFILAACIPRAEDDKVQLAMFSHKAFQSCPLTFPHMPCLPGLT
Random_0951	0.684674	SICRQNLYDVWCAEIWACTEDANKKNFFMCKSVTKPEWTWLSCGKKRQWSVCTHWPTTTQCMVLPFPSSDQFQIQTTQKQFMPECGEDLRYAVCRENRPV
Random_0952	0.735727	ECRENNCYFYCYFMKSEITRYKHVMGPRMLLCAYMHRSWIEQRQKHVNYETLCQWTYTAPLCVGDMQLHDAAQSEERCKHLGNQVRECDDSHVRDMIHPY
Random_0953	0.684348	PPMAHIVVQPLAEMFMEFQPEETVDQSVPAFDTEQIEHSYWSNSRWSDQEHCQIQTLHTDDEWMRYSAQGCELLRVQAACGWIAQQPCFVTYFCPHFHKC
Random_0954	0.742689	HFNIWFLVAPEAVKTRPYGNSVMKTTHIHYFYAFIPKTQEPYTHCTGYLPYPWLFLMSDGKHKYPVFEMSKTCAGPCALKTSWKDDQGEEPCRMPVVMHH
Random_0955	0.721733	HRWDMAYLQHTAHHYGVYILYSCRQWEASGECTIDCEGATYPAVIVQERFHKAVSMHWVDAGDGPPYFIWYCIHMGPAWYLSFKRWEHKRMSGNVPSSHK
Random_0956	0.483305	SYFSRKGPKPGSPPFAWTCGRGAMPRHYSSRYDQCICIPHPMNIFKPGAVCYMKRDARWQACSDGACHQEDAVNNWRTPFTNTCIIRKVTEFYSYTNCGI
Random_0957	0.881598	REAIPFGKVVIMQLWPIHIFGMLIREAQSYSPDHQNQRGSMRDMYAQECHTWSWCCTWVWFYTFLFCPNHQQGHVHMHMINKHRGTADDGMRAYNHHVKD
Random_0958	0.773802	DKGRMGSFVTCPNRPPMCYSGLSVVTVYFGLKAAHIKWIRPLATVINKQMMLQCDHYNFNTPTPPGPRVHAFFMHRVIHPEYWDIWCIVAWSESYSQASM
Random_0959	0.802503	YAVFTVSYARSLYAVVLPTMIHNTQWPGNNKAFEDMPSHDVQCKGMLRITEKECWYIDWLCPTKCHRLCFKRQHYWFKGPSMRMLGTNEHISYPARKDCH
Random_0960	0.686352	EMGTGFSAGWLEYNDMDMVHLYVSADREDVAWTRFEQYSFKDNLYPPQHTWQWLGQAFLRICIVIHAQRLDFWAGWHEKLVCDVKSQVYREKRVCGIHGP
Random_0961	0.521935	ASLQIEGSDQVCWWHHEDPMATRYIFDNGTDPHQHEEHGWIAERSKCIMRTCCMDNTRPWVRSGSIRDNQKEAANYVHYHECPHKIKKDAVMWDMIARLG
Random_0962	0.729845	NLCCQDRHAPPSQTYRHTDIPKERCCRGIYEDVVDHVLTMSDASGPSNTTADLNCITAALFGTRKDFRRVQIHGKSQECWTWTKFKNTLMFCIICKLTQF
Random_0963	0.718414	QPLQYCSWHNAMCCWNMSWDYAIAGYVHLVIVQVYWHSDINGPCINHFPHHIDAEVDRWGGYQMVHTPCSMHKWFQQYDDTGWKDDHDVEQQHALALMQY
Random_0964	0.811999	VSRCSAYMNSMKMWKTRNCIRDSNHTANFAFEEEKQCRVVQAQDFGIAPVATIRICREPLDQQCTYSQDTQFGCKMVHYMLKATLSIFAWRSILVTDEEY
Random_0965	0.781211	WFRRLWCYETHTLVSAQIRSPFKNFRCCDRQSERQMCNTGAGFNFHPAYWSIMFWNYHMPSPDLFFSNYLDRPTRCGPECMKGAQNNYDDIEWYLYYTQG
Random_0966	0.72598	TPLHVVQSHWNQHRILHFMQSAHYIHNGNWSDREANSQSSVQYDCIVGRADSRFHHEMWGVVWDTPHWVDVMYWHWHLAWKRGYPAHNFWNGRSTNKMNN
Random_0967	0.60538	MTQMVFIMSYDHPPCFEGAMYFPNMQFYNDIDNYYMSVYHVIQRWYNVGGQSDSDGNSGEPAYDAGHMNCRDDGEMDIHDCWRWNRFPEQSQWHHYNMHK
Random_0968	0.583664	QCWGGQAQKLGLSWSRDPEDTLGCYDVEAYKAGIHENIWAIQFTTFMVTFNCNKIYTCEPCLWFAEVMPKNNWCVCYKCDAEEKAMSGDDKDDWWDHIPK
Random_0969	0.566843	QSHTEYMHWLQGNKDDSQPTLNTVTMNEQYPMGNPGYYPTWENADGADWIAWQPYQIEHLMEDPQCDRPLIKIADTDSTVNEGHWCIDGEIGMSGNFACC
Random_0970	0.664149	SHSYMVINHPFFKATMQHIKCLPEWIRWNTTRQGTRRLGQMVMPVEELRIVTVFDYYNCIQLAECWYQIGREPHCGFTMPVVMPTRAFGISHMCWPHKKG
Random_0971	0.76671	LVSLGHHDSQFRWWREVVTSIELECNFPCNYIYRYSMAEEVVYTEKMEKGTNRQVMLFTFVIRIEHDIIINRQAWYWVKFQQWCRLVPRNFSHDDWFIFF
Random_0972	0.564821	KVIWMKPIMDGCGESSQHWSTQIESWTVWGHSYRFEMWNDIDKRGHPGVYQRKEVWIMEICVSMRCLPLNRYHNITSKSYLETIDMIEDLRMHANRQLRT
Random_0973	0.676233	DSQGTISWHFREVWNPFGGVWQRYWSMLDEWEDVKLFYGWWTYRTNEPPTTEMTQRNPYHNEKCACHEQLNTWSMMCFYWQPVEWLSTPEERFLGQTSTL
Random_0974	0.781082	HVSEVSESHPDNLYCRNCYVIGQVVQVIKMWKEISHKTTDKPIYENHTSNQCVSNKYFFGPSYIVCVHGGLDWMKVYVHFETTCVVGNQCDQMGARHQND
Random_0975	0.770965	GNQQNYWSHDNRWIVMCGQVCHIMLCDAQDMVWHGCNCSKDVRWWEITMVGYNQPCWSSGLTENVERCANKQCLTNGACSWCEQMDVQISPYATEMIRCA
Random_0976	0.75313	VQWQEEGPKGCACMNSGNDEMQPIFNCRCWMYFQNLTQNKTEIKFMVLDECGWMCEERKCTGFGSRGVLPYVMIVLVVFQALHGLHRHRCGERTTVGFYN
Random_0977	0.835852	PPGVVAWAWFNFLNCDEFDQDIHFKVGLCMYCWDMMKNETMNTMVGHYGLDGMTSDTMLITYTNSCTRMEIVFFEGPLLWNVLEAHEIQFRQQNAPMLFF
Random_0978	0.765626	KLFSKAFWMQWIVQGAVHIPWAERDNTGIVMLEGSRMYSSHGIAIHHYPQCYDDPMSLFECMRCSDSEMWREGPKEILSDNICLGKGQWEVTDRLMMDSG
Random_0979	0.73909	KQDSYPRYPSHWEPNYNPEWEMQLRKQHKKTHHVVGWWAHIMFAWSIPCQDCHKFCSNSPCNQNKFKHCNVVNKAHHFTHPLDIKDHYGVWWYSPMEIRQ
Random_0980	0.710394	YTGFPLRRCLEYNHIMEKDIAPEDTHRNWKLLDEFVHQWGWEYHMPKWEENMMWSEIPMIGLPFQRRAGTSATWINFTPHTEIKTHTRNLSHFKNNNFCG
Random_0981	0.732025	VGNFAPLPQVIDPWMGTLHFAEYLRLQARHKTCMKCDPIYHIVGFINRNFIPNGGHQFGPPQYISRTQQCNPEVHWGVPVENIPWNCALYKNFFLEKTFP
Random_0982	0.839845	HRFVHEGKDYWEFETLQDKQQCCEACDDKNTWPDPAQHSESRKQVNCNFFIEWKMYNLFSTFLACFNNQPQHEALLCQGNEPGNLTWLIERGACHYPYNF
Random_0983	0.729282	CVFSQKDWPTMMPKNGNMVWQKARSMCSFMEGFQNMVGIAFPCFMQLHLYGFMVLQTLWRVTKWYGNYPCSRVKPTQWGAFHTMTHMKLEHQVWLAHWSF
Random_0984	0.749493	IRRTLAGSHLICKVMALQQRSQLGNRCCYCARDCLTLNMKYIYHQETREYTMQTMVMTRHFPCGGYMTWAIIAAPFPFGMTMCFADQRICPNLSHERDEK
Random_0985	0.799877	KWNPPAEGFQWPNPFPAHEKNTANYQALHWQWRTQPCMQGGIRPLYWIVADACEKTLWYAFSINMGSKGNGVTQTYFDSRTLRNIEVRNGDDAEPEFNAP
Random_0986	0.87713	RYCGYPNERKGVDTPRQFQYEERDSNCQYVLMCQRMTYAQMLMLWGEAYERPEVSIMSQEPHWWKIALLIQIMQTPQGWRNLLSQRRWFKKRYWCHFKTH
Random_0987	0.753804	KRKSRKETCGKHKVRSNHCNIILEPGLYSDPECHNDEHQWPYKVERNWARDEMFGNCLWTSNEVCMQNLFHAMVHMQVYDVNSVNKSMGKKWRKNLYYWF
Random_0988	0.83922	YLSWDYERPLTSIMHMITQLAAQFPWKKPGVFMCYFSFGMGNILHFHINIAGQKPWSGIYIDLKDSWPYHLVDSRMPTHGSLENLLKHALTYHTKRMRDR
Random_0989	0.838393	DFQGIMHPSVGTYKMHAAVQMIELHLIPIELTLIFQWEGEQYIEGAQGLMNKQCQYFGMGQMWRYWAFLNRGRKSCHFFFYPARKMYIGSMKWFPEKGKY
Random_0990	0.763545	YPGFHTEYLEVWGNVSGAVPHWVWITQLGVHQVDEVQCTTPHIVDGIRYWTTCATKDAIENHFKFVKRVDTEGCGQFEDTFPQSGLWVFWHTYKGGDLVN
Random_0991	0.799517	HQMTSDGGGIKMLKHVNYQNLFKKPQSSQVYEQLTGMIHLTCYDQQYTIPWGALADFYRCGMNECRHAQAGKHRDHARSTYPLIMCVASHNDGQHALVTD
Random_0992	0.850213	SCIANCAGKKGMYSNGFAGPNDHIQPRSISWEMVQMIISKYLYIGDCMAAKFPRYPPDNMLYQEEDTCDTTASRWYSWFMLWACIICHNCVFIIYYHCSV
Random_0993	0.616337	MNMGQVHTWMCTTPHEWCICFDEIGIQGYHFAPSCYFLEGRRGICHKHKDLRVWAASLLGGEFWMGPICCCLAMHAGWEHHDKGMNYAEKCACCSNFHFD
Random_0994	0.786028	FPYGPYFHAAYMGPYWCMNYWALMMFTNMTFCWICTQYIVDRTYAACNSYCWSWSLPIMDQQNVIIRIHWNNYQWYLKASYPCVMQWEFERCIWVYIMQG
Random_0995	0.633874	RMHMNLWRRCWIDKCMDKKRYWYEMDIDGHNHYCNMMVYPRHRYHKFWWFVFCQQIFVLLHPQCESMETYRRMYPFHDYLHYDEQTLQQPIFDQPFGCMH
Random_0996	0.712381	MPTISCDYPHWMPMWMKNWFCVITYRAKVDYKVYWMCRDRKPCPDIGFHITGDDSSVPPDYVIDKPAYTDPVVMSATPMAVTKDSWCRYARRECCNCAPT
Random_0997	0.839845	MMVPYGGARYWYVFDFNHRWSKACKMEQLMQCIPILNPHTRCFMYDSTFTILRDKWTLFCDEYWLQIAVNYLITEIDNKKNCVFTNQYQSHASWRKRRDM
Random_0998	0.729845	KKLNCFRMRSNMTAFCVVCVKKYEWFKYDYALSWTLDNWFPIVHWSNSLMCQTSKRNHEPDVHNIHLTFNNLKKEQKCFTHPDSQVLIHITIFFYDDCIN
Random_0999	0.776924	TGGCLWTEPKSVECRYAPKARPDEDCWDWVVDPRAMDNDRIPYFPTWMESIMMWAPLSKDGQIQDAQMPTNTYDYVSAHQRGWMMLNSTEVMDNGIWTYH
Random_1000	0.821551	HEQMVHGNMPPAQQIKDPDWNTWFWLAKLRWGHTNPPSIHCSTMITKIFYLRQVSQITLYSRPAAFKEWSSPPRFSLMMFTMPREKPTAGCYVRHDENNF
